# Supplementary material for: Bis{5-[(2-propyn-1-yl­oxy)meth­yl]-1,3-phenyl­ene}-32-crown-10
Source: Acta Crystallogr Sect E Struct Rep Online. 2011 Nov 9;67(Pt 12):o3244. doi: 10.1107/S1600536811046435 (PMC3238901; doi:10.1107/S1600536811046435)
Supplement: Supplementary file 1 [file e-67-o3244-sup1.cif]

##############################################################################
#                                                                            #
# This CIF contains the data in a paper accepted for publication in          #
# Acta Crystallographica Section E. It conforms to the requirements of       #
# Notes for Authors for Acta Crystallographica Section E, and has been       #
# peer reviewed under the auspices of the IUCr Commission on Journals.       #
#                                                                            #
# Full details of the Crystallographic Information File format               #
# are given in the paper "The Crystallographic Information File (CIF):       #
# a New Standard Archive File for Crystallography" by S. R. Hall, F. H.      #
# Allen and I. D. Brown [Acta Cryst. (1991), A47, 655-685].                  #
#                                                                            #
# The current version of the core CIF dictionary is obtainable from          #
# ftp://ftp.iucr.org/pub/cif_core.dic.                                       #
#                                                                            #
# Software is freely available for graphical display of the structure(s)     #
# in this CIF. For information consult the CIF software page                 #
# http://www.iucr.org/resources/cif/software.                                #
#                                                                            #
# This file may be used for bona fide research purposes within the           #
# scientific community so long as proper attribution is given to the journal # 
# article from which it was obtained.                                        #
#                                                                            #
##############################################################################
data_global
_audit_creation_method     SHELXL-97
_journal_date_recd_electronic     2011-09-29
_journal_date_accepted     2011-11-03
_journal_name_full     'Acta Crystallographica, Section E'
_journal_year     2011
_journal_volume     67
_journal_issue     12
_journal_page_first     o3244
_journal_page_last     o3244
_journal_paper_category     QO
_journal_coeditor_code     LD2029
_publ_contact_author_name     'La-sheng Jiang'
_publ_contact_author_address
;
School of Chemistry and Environment
South China Normal University
Guangzhou 510006
People's Republic of China
;
_publ_contact_author_email     jiang6128@yahoo.com.cn
_publ_contact_author_fax     ?
_publ_contact_author_phone     '(+8620) 39310039'
_publ_section_title
;
Bis{5-[(2-propyn-1-yloxy)methyl]-1,3-phenylene}-32-crown-10
;
loop_
    _publ_author_name
    _publ_author_address
    'Yu Yang'
;
School of Chemistry and Environment
South China Normal University
Guangzhou 510006
People's Republic of China
;
    'Zhi-kai Xu'
;
School of Chemistry and Environment
South China Normal University
Guangzhou 510006
People's Republic of China
;
    'Deng-ke Yang'
;
School of Chemistry and Environment
South China Normal University
Guangzhou 510006
People's Republic of China
;
    'Shao-wu Pan'
;
School of Chemistry and Environment
South China Normal University
Guangzhou 510006
People's Republic of China
;
    'La-sheng Jiang'
;
School of Chemistry and Environment
South China Normal University
Guangzhou 510006
People's Republic of China
;
data_I
_audit_creation_method     SHELXL-97
_chemical_name_systematic
;
17,35-Bis[(2-propyn-1-yloxy)methyl]-2,5,8,11,14,20,23,26,29,32-
decaoxatricyclo[31.3.1.1^15,19^]octatriaconta-1(37),15,17,19(38),33,35-hexaene
;
_chemical_name_common     ?
_chemical_formula_moiety     'C36 H48 O12'
_chemical_formula_sum     'C36 H48 O12'
_chemical_formula_iupac     'C36 H48 O12'
_chemical_formula_weight     672.74
_chemical_melting_point     ?
_symmetry_cell_setting     triclinic
_symmetry_space_group_name_H-M     'P -1'
_symmetry_space_group_name_Hall     '-P 1'
loop_
    _symmetry_equiv_pos_as_xyz
    'x, y, z'
    '-x, -y, -z'
_cell_length_a     9.2256(13)
_cell_length_b     9.8561(14)
_cell_length_c     10.0808(14)
_cell_angle_alpha     97.213(2)
_cell_angle_beta     98.658(2)
_cell_angle_gamma     99.226(2)
_cell_volume     883.9(2)
_cell_formula_units_Z     1
_cell_measurement_reflns_used     ?
_cell_measurement_theta_min     ?
_cell_measurement_theta_max     ?
_cell_measurement_temperature     298(2)
_exptl_crystal_description     block
_exptl_crystal_colour     colourless
_exptl_crystal_size_max     0.64
_exptl_crystal_size_mid     0.32
_exptl_crystal_size_min     0.10
_exptl_crystal_density_diffrn     1.264
_exptl_crystal_density_meas     ?
_exptl_crystal_density_method     'not measured'
_exptl_crystal_F_000     360
_exptl_absorpt_coefficient_mu     0.094
_exptl_absorpt_correction_type     multi-scan
_exptl_absorpt_process_details     '(SADABS; Sheldrick, 1996)'
_exptl_absorpt_correction_T_min     0.9650
_exptl_absorpt_correction_T_max     0.9906
_exptl_special_details     ?
_diffrn_ambient_temperature     298(2)
_diffrn_radiation_type     MoK\a
_diffrn_radiation_wavelength     0.71073
_diffrn_radiation_source     'fine-focus sealed tube'
_diffrn_radiation_monochromator     'graphite'
_diffrn_measurement_device_type     'Bruker APEXII CCD'
_diffrn_measurement_method     '\f and \w scans'
_diffrn_detector_area_resol_mean     ?
_diffrn_reflns_number     4551
_diffrn_reflns_av_R_equivalents     0.0197
_diffrn_reflns_av_sigmaI/netI     0.0365
_diffrn_reflns_theta_min     2.07
_diffrn_reflns_theta_max     25.20
_diffrn_reflns_theta_full     25.20
_diffrn_measured_fraction_theta_max     0.981
_diffrn_measured_fraction_theta_full     0.981
_diffrn_reflns_limit_h_min     -11
_diffrn_reflns_limit_h_max     10
_diffrn_reflns_limit_k_min     -7
_diffrn_reflns_limit_k_max     11
_diffrn_reflns_limit_l_min     -12
_diffrn_reflns_limit_l_max     10
_diffrn_standards_number     ?
_diffrn_standards_interval_count     ?
_diffrn_standards_interval_time     ?
_diffrn_standards_decay_%     ?
_refine_special_details
;
Refinement of <i>F</i>^2^ against ALL reflections. The weighted <i>R</i>-factor
<i>wR</i> and goodness of fit <i>S</i> are based on <i>F</i>^2^, conventional
<i>R</i>-factors <i>R</i> are based on <i>F</i>, with <i>F</i> set to zero for
negative <i>F</i>^2^. The threshold expression of <i>F</i>^2^ >
\s(<i>F</i>^2^) is used only for calculating <i>R</i>-factors(gt) <i>etc</i>.
and is not relevant to the choice of reflections for refinement.
<i>R</i>-factors based on <i>F</i>^2^ are statistically about twice as large
as those based on <i>F</i>, and <i>R</i>- factors based on ALL data will be
even larger.
;
_reflns_number_total     3108
_reflns_number_gt     2350
_reflns_threshold_expression     I>2sigma(I)
_refine_ls_structure_factor_coef     Fsqd
_refine_ls_matrix_type     full
_refine_ls_R_factor_all     0.0574
_refine_ls_R_factor_gt     0.0419
_refine_ls_wR_factor_gt     0.1021
_refine_ls_wR_factor_ref     0.1126
_refine_ls_goodness_of_fit_ref     1.051
_refine_ls_restrained_S_all     1.051
_refine_ls_number_reflns     3108
_refine_ls_number_parameters     217
_refine_ls_number_restraints     0
_refine_ls_hydrogen_treatment     constr
_refine_ls_weighting_scheme     calc
_refine_ls_weighting_details
         'calc w=1/[\s^2^(Fo^2^)+(0.0506P)^2^+0.1259P] where P=(Fo^2^+2Fc^2^)/3'
_atom_sites_solution_hydrogens     geom
_atom_sites_solution_primary     direct
_atom_sites_solution_secondary     difmap
_refine_ls_shift/su_max     0.000
_refine_ls_shift/su_mean     0.000
_refine_diff_density_max     0.255
_refine_diff_density_min     -0.206
_refine_ls_extinction_method     none
_refine_ls_extinction_coef     ?
loop_
    _atom_type_symbol
    _atom_type_description
    _atom_type_scat_dispersion_real
    _atom_type_scat_dispersion_imag
    _atom_type_scat_source
    'C' 'C' 0.0033 0.0016
                         'International Tables Vol C Tables 4.2.6.8 and 6.1.1.4'
    'H' 'H' 0.0000 0.0000
                         'International Tables Vol C Tables 4.2.6.8 and 6.1.1.4'
    'O' 'O' 0.0106 0.0060
                         'International Tables Vol C Tables 4.2.6.8 and 6.1.1.4'
_computing_data_collection     'APEX2 (Bruker, 2008)'
_computing_cell_refinement     'SAINT (Bruker, 2008)'
_computing_data_reduction     'SAINT (Bruker, 2008)'
_computing_structure_solution     'SHELXS97 (Sheldrick, 2008)'
_computing_structure_refinement     'SHELXL97 (Sheldrick, 2008)'
_computing_molecular_graphics     'SHELXTL (Sheldrick, 2008)'
_computing_publication_material     'SHELXTL (Sheldrick, 2008)'
loop_
    _atom_site_type_symbol
    _atom_site_label
    _atom_site_fract_x
    _atom_site_fract_y
    _atom_site_fract_z
    _atom_site_U_iso_or_equiv
    _atom_site_adp_type
    _atom_site_calc_flag
    _atom_site_refinement_flags
    _atom_site_occupancy
    _atom_site_symmetry_multiplicity
    _atom_site_disorder_assembly
    _atom_site_disorder_group
    C C1 0.19258(19) 0.18786(18) 0.55393(17) 0.0405(4) Uani d . 1 1 . .
    H H1 0.0968 0.1897 0.5717 0.049 Uiso calc R 1 1 . .
    C C2 0.21585(18) 0.15530(18) 0.42298(16) 0.0393(4) Uani d . 1 1 . .
    C C3 0.35977(19) 0.15509(19) 0.39575(17) 0.0428(4) Uani d . 1 1 . .
    H H3 0.3744 0.1335 0.3068 0.051 Uiso calc R 1 1 . .
    C C5 0.45832(19) 0.21882(18) 0.63403(17) 0.0427(4) Uani d . 1 1 . .
    H H5 0.5393 0.2404 0.7049 0.051 Uiso calc R 1 1 . .
    C C6 0.31507(19) 0.21810(18) 0.65978(16) 0.0392(4) Uani d . 1 1 . .
    C C8 -0.13388(19) 0.0898(2) 0.18269(18) 0.0472(5) Uani d . 1 1 . .
    H H8A -0.1242 -0.0054 0.1536 0.057 Uiso calc R 1 1 . .
    H H8B -0.2380 0.0914 0.1867 0.057 Uiso calc R 1 1 . .
    C C7 -0.04096(18) 0.1423(2) 0.32005(17) 0.0456(4) Uani d . 1 1 . .
    H H7A -0.0407 0.2406 0.3455 0.055 Uiso calc R 1 1 . .
    H H7B -0.0801 0.0923 0.3878 0.055 Uiso calc R 1 1 . .
    C C9 -0.1580(2) 0.1224(2) -0.04624(17) 0.0513(5) Uani d . 1 1 . .
    H H9A -0.2653 0.1062 -0.0510 0.062 Uiso calc R 1 1 . .
    H H9B -0.1291 0.0348 -0.0762 0.062 Uiso calc R 1 1 . .
    C C10 0.4014(2) 0.2810(2) 0.89901(17) 0.0519(5) Uani d . 1 1 . .
    H H10A 0.4619 0.3688 0.8916 0.062 Uiso calc R 1 1 . .
    H H10B 0.4639 0.2107 0.8987 0.062 Uiso calc R 1 1 . .
    C C11 0.3400(2) 0.2938(2) 1.02859(17) 0.0520(5) Uani d . 1 1 . .
    H H11A 0.2712 0.2091 1.0311 0.062 Uiso calc R 1 1 . .
    H H11B 0.4206 0.3065 1.1054 0.062 Uiso calc R 1 1 . .
    C C12 0.2334(2) 0.4423(2) 1.17067(16) 0.0492(5) Uani d . 1 1 . .
    H H12A 0.3250 0.4829 1.2333 0.059 Uiso calc R 1 1 . .
    H H12B 0.1886 0.3588 1.2018 0.059 Uiso calc R 1 1 . .
    C C13 0.1296(2) 0.5426(2) 1.16786(17) 0.0513(5) Uani d . 1 1 . .
    H H13A 0.0356 0.4998 1.1098 0.062 Uiso calc R 1 1 . .
    H H13B 0.1102 0.5687 1.2587 0.062 Uiso calc R 1 1 . .
    C C14 0.1140(2) 0.7742(2) 1.13577(19) 0.0553(5) Uani d . 1 1 . .
    H H14A 0.1367 0.8184 1.2299 0.066 Uiso calc R 1 1 . .
    H H14B 0.0076 0.7388 1.1128 0.066 Uiso calc R 1 1 . .
    C C4 0.47982(19) 0.18667(18) 0.49997(17) 0.0408(4) Uani d . 1 1 . .
    C C15 0.63517(19) 0.1857(2) 0.46986(19) 0.0492(5) Uani d . 1 1 . .
    H H15A 0.6738 0.1108 0.5088 0.059 Uiso calc R 1 1 . .
    H H15B 0.6298 0.1666 0.3723 0.059 Uiso calc R 1 1 . .
    C C16 0.6984(3) 0.4263(2) 0.4602(2) 0.0663(6) Uani d . 1 1 . .
    H H16A 0.7603 0.5112 0.5111 0.080 Uiso calc R 1 1 . .
    H H16B 0.5954 0.4319 0.4656 0.080 Uiso calc R 1 1 . .
    C C18 0.7341(2) 0.4114(2) 0.2047(2) 0.0671(6) Uani d . 1 1 . .
    H H18 0.7476 0.4066 0.1147 0.081 Uiso calc R 1 1 . .
    C C17 0.7173(2) 0.4175(2) 0.3175(2) 0.0567(5) Uani d . 1 1 . .
    O O6 0.73584(14) 0.31229(15) 0.52126(12) 0.0566(4) Uani d . 1 1 . .
    O O1 0.10633(13) 0.11960(14) 0.31046(11) 0.0512(4) Uani d . 1 1 . .
    O O3 0.28037(13) 0.24304(13) 0.78669(11) 0.0463(3) Uani d . 1 1 . .
    O O4 0.26536(15) 0.40777(14) 1.03810(11) 0.0512(3) Uani d . 1 1 . .
    O O5 0.19356(13) 0.66270(14) 1.11802(12) 0.0506(3) Uani d . 1 1 . .
    O O2 -0.08593(13) 0.17487(13) 0.08915(11) 0.0490(3) Uani d . 1 1 . .
loop_
    _atom_site_aniso_label
    _atom_site_aniso_U_11
    _atom_site_aniso_U_22
    _atom_site_aniso_U_33
    _atom_site_aniso_U_12
    _atom_site_aniso_U_13
    _atom_site_aniso_U_23
    C1 0.0395(9) 0.0443(10) 0.0403(10) 0.0095(8) 0.0102(7) 0.0095(8)
    C2 0.0433(9) 0.0424(10) 0.0335(9) 0.0107(8) 0.0051(7) 0.0089(7)
    C3 0.0487(10) 0.0493(11) 0.0342(9) 0.0136(8) 0.0121(8) 0.0088(8)
    C5 0.0413(9) 0.0467(11) 0.0391(10) 0.0050(8) 0.0047(7) 0.0095(8)
    C6 0.0464(10) 0.0416(10) 0.0313(9) 0.0067(8) 0.0113(7) 0.0076(7)
    C8 0.0416(9) 0.0574(12) 0.0425(10) 0.0079(9) 0.0061(8) 0.0098(9)
    C7 0.0414(10) 0.0587(12) 0.0398(10) 0.0125(9) 0.0097(8) 0.0122(9)
    C9 0.0546(11) 0.0577(12) 0.0383(10) 0.0145(9) -0.0011(8) 0.0002(9)
    C10 0.0512(11) 0.0671(13) 0.0349(10) 0.0101(10) 0.0029(8) 0.0043(9)
    C11 0.0608(12) 0.0579(12) 0.0353(10) 0.0090(10) 0.0023(8) 0.0089(9)
    C12 0.0623(11) 0.0568(12) 0.0271(9) 0.0020(9) 0.0092(8) 0.0103(8)
    C13 0.0495(10) 0.0712(14) 0.0298(9) 0.0012(10) 0.0071(8) 0.0074(9)
    C14 0.0589(11) 0.0735(14) 0.0369(10) 0.0245(11) 0.0067(8) 0.0070(9)
    C4 0.0443(10) 0.0416(10) 0.0399(10) 0.0101(8) 0.0118(8) 0.0106(8)
    C15 0.0441(10) 0.0566(12) 0.0510(11) 0.0109(9) 0.0140(8) 0.0148(9)
    C16 0.0830(15) 0.0566(13) 0.0629(14) 0.0066(12) 0.0300(12) 0.0094(11)
    C18 0.0694(14) 0.0862(17) 0.0565(14) 0.0202(12) 0.0215(11) 0.0315(12)
    C17 0.0597(12) 0.0608(13) 0.0564(13) 0.0135(10) 0.0199(10) 0.0201(10)
    O6 0.0530(8) 0.0709(10) 0.0438(8) -0.0001(7) 0.0092(6) 0.0150(7)
    O1 0.0435(7) 0.0752(9) 0.0350(7) 0.0193(6) 0.0034(5) 0.0017(6)
    O3 0.0456(7) 0.0607(8) 0.0307(6) 0.0048(6) 0.0077(5) 0.0051(6)
    O4 0.0700(8) 0.0582(8) 0.0279(6) 0.0123(7) 0.0118(6) 0.0114(6)
    O5 0.0489(7) 0.0630(9) 0.0454(7) 0.0154(6) 0.0136(6) 0.0163(6)
    O2 0.0529(7) 0.0567(8) 0.0336(7) 0.0045(6) 0.0002(5) 0.0078(6)
_geom_special_details
;
All e.s.d.'s (except the e.s.d. in the dihedral angle between two l.s. planes)
are estimated using the full covariance matrix. The cell e.s.d.'s are taken
into account individually in the estimation of e.s.d.'s in distances, angles
and torsion angles; correlations between e.s.d.'s in cell parameters are only
used when they are defined by crystal symmetry. An approximate (isotropic)
treatment of cell e.s.d.'s is used for estimating e.s.d.'s involving l.s.
planes.
;
loop_
    _geom_bond_atom_site_label_1
    _geom_bond_atom_site_label_2
    _geom_bond_site_symmetry_2
    _geom_bond_distance
    _geom_bond_publ_flag
    C1 C2 . 1.376(2) ?
    C1 C6 . 1.398(2) ?
    C1 H1 . 0.9300 ?
    C2 O1 . 1.3682(19) ?
    C2 C3 . 1.396(2) ?
    C3 C4 . 1.373(2) ?
    C3 H3 . 0.9300 ?
    C5 C6 . 1.384(2) ?
    C5 C4 . 1.400(2) ?
    C5 H5 . 0.9300 ?
    C6 O3 . 1.3672(19) ?
    C8 O2 . 1.412(2) ?
    C8 C7 . 1.497(2) ?
    C8 H8A . 0.9700 ?
    C8 H8B . 0.9700 ?
    C7 O1 . 1.428(2) ?
    C7 H7A . 0.9700 ?
    C7 H7B . 0.9700 ?
    C9 O2 . 1.418(2) ?
    C9 C14 2_566 1.492(3) ?
    C9 H9A . 0.9700 ?
    C9 H9B . 0.9700 ?
    C10 O3 . 1.431(2) ?
    C10 C11 . 1.499(2) ?
    C10 H10A . 0.9700 ?
    C10 H10B . 0.9700 ?
    C11 O4 . 1.409(2) ?
    C11 H11A . 0.9700 ?
    C11 H11B . 0.9700 ?
    C12 O4 . 1.423(2) ?
    C12 C13 . 1.482(3) ?
    C12 H12A . 0.9700 ?
    C12 H12B . 0.9700 ?
    C13 O5 . 1.420(2) ?
    C13 H13A . 0.9700 ?
    C13 H13B . 0.9700 ?
    C14 O5 . 1.423(2) ?
    C14 C9 2_566 1.492(3) ?
    C14 H14A . 0.9700 ?
    C14 H14B . 0.9700 ?
    C4 C15 . 1.510(2) ?
    C15 O6 . 1.418(2) ?
    C15 H15A . 0.9700 ?
    C15 H15B . 0.9700 ?
    C16 O6 . 1.412(3) ?
    C16 C17 . 1.468(3) ?
    C16 H16A . 0.9700 ?
    C16 H16B . 0.9700 ?
    C18 C17 . 1.167(3) ?
    C18 H18 . 0.9300 ?
loop_
    _geom_angle_atom_site_label_1
    _geom_angle_atom_site_label_2
    _geom_angle_atom_site_label_3
    _geom_angle_site_symmetry_1
    _geom_angle_site_symmetry_3
    _geom_angle
    _geom_angle_publ_flag
    C2 C1 C6 . . 118.97(15) ?
    C2 C1 H1 . . 120.5 ?
    C6 C1 H1 . . 120.5 ?
    O1 C2 C1 . . 125.21(15) ?
    O1 C2 C3 . . 114.18(14) ?
    C1 C2 C3 . . 120.60(15) ?
    C4 C3 C2 . . 120.15(15) ?
    C4 C3 H3 . . 119.9 ?
    C2 C3 H3 . . 119.9 ?
    C6 C5 C4 . . 119.21(15) ?
    C6 C5 H5 . . 120.4 ?
    C4 C5 H5 . . 120.4 ?
    O3 C6 C5 . . 124.27(15) ?
    O3 C6 C1 . . 114.76(14) ?
    C5 C6 C1 . . 120.95(15) ?
    O2 C8 C7 . . 109.34(15) ?
    O2 C8 H8A . . 109.8 ?
    C7 C8 H8A . . 109.8 ?
    O2 C8 H8B . . 109.8 ?
    C7 C8 H8B . . 109.8 ?
    H8A C8 H8B . . 108.3 ?
    O1 C7 C8 . . 106.52(14) ?
    O1 C7 H7A . . 110.4 ?
    C8 C7 H7A . . 110.4 ?
    O1 C7 H7B . . 110.4 ?
    C8 C7 H7B . . 110.4 ?
    H7A C7 H7B . . 108.6 ?
    O2 C9 C14 . 2_566 108.95(16) ?
    O2 C9 H9A . . 109.9 ?
    C14 C9 H9A 2_566 . 109.9 ?
    O2 C9 H9B . . 109.9 ?
    C14 C9 H9B 2_566 . 109.9 ?
    H9A C9 H9B . . 108.3 ?
    O3 C10 C11 . . 109.13(15) ?
    O3 C10 H10A . . 109.9 ?
    C11 C10 H10A . . 109.9 ?
    O3 C10 H10B . . 109.9 ?
    C11 C10 H10B . . 109.9 ?
    H10A C10 H10B . . 108.3 ?
    O4 C11 C10 . . 110.25(15) ?
    O4 C11 H11A . . 109.6 ?
    C10 C11 H11A . . 109.6 ?
    O4 C11 H11B . . 109.6 ?
    C10 C11 H11B . . 109.6 ?
    H11A C11 H11B . . 108.1 ?
    O4 C12 C13 . . 109.57(14) ?
    O4 C12 H12A . . 109.8 ?
    C13 C12 H12A . . 109.8 ?
    O4 C12 H12B . . 109.8 ?
    C13 C12 H12B . . 109.8 ?
    H12A C12 H12B . . 108.2 ?
    O5 C13 C12 . . 109.56(15) ?
    O5 C13 H13A . . 109.8 ?
    C12 C13 H13A . . 109.8 ?
    O5 C13 H13B . . 109.8 ?
    C12 C13 H13B . . 109.8 ?
    H13A C13 H13B . . 108.2 ?
    O5 C14 C9 . 2_566 109.25(15) ?
    O5 C14 H14A . . 109.8 ?
    C9 C14 H14A 2_566 . 109.8 ?
    O5 C14 H14B . . 109.8 ?
    C9 C14 H14B 2_566 . 109.8 ?
    H14A C14 H14B . . 108.3 ?
    C3 C4 C5 . . 120.11(15) ?
    C3 C4 C15 . . 119.87(15) ?
    C5 C4 C15 . . 120.02(16) ?
    O6 C15 C4 . . 113.54(15) ?
    O6 C15 H15A . . 108.9 ?
    C4 C15 H15A . . 108.9 ?
    O6 C15 H15B . . 108.9 ?
    C4 C15 H15B . . 108.9 ?
    H15A C15 H15B . . 107.7 ?
    O6 C16 C17 . . 113.58(17) ?
    O6 C16 H16A . . 108.8 ?
    C17 C16 H16A . . 108.8 ?
    O6 C16 H16B . . 108.8 ?
    C17 C16 H16B . . 108.8 ?
    H16A C16 H16B . . 107.7 ?
    C17 C18 H18 . . 180.0 ?
    C18 C17 C16 . . 179.1(2) ?
    C16 O6 C15 . . 113.57(15) ?
    C2 O1 C7 . . 119.54(13) ?
    C6 O3 C10 . . 117.49(13) ?
    C11 O4 C12 . . 112.09(13) ?
    C13 O5 C14 . . 112.83(14) ?
    C8 O2 C9 . . 112.47(14) ?
loop_
    _geom_torsion_atom_site_label_1
    _geom_torsion_atom_site_label_2
    _geom_torsion_atom_site_label_3
    _geom_torsion_atom_site_label_4
    _geom_torsion_site_symmetry_1
    _geom_torsion_site_symmetry_2
    _geom_torsion_site_symmetry_3
    _geom_torsion_site_symmetry_4
    _geom_torsion
    _geom_torsion_publ_flag
    C6 C1 C2 O1 . . . . 177.94(16) ?
    C6 C1 C2 C3 . . . . -1.3(3) ?
    O1 C2 C3 C4 . . . . -178.87(15) ?
    C1 C2 C3 C4 . . . . 0.4(3) ?
    C4 C5 C6 O3 . . . . 177.64(16) ?
    C4 C5 C6 C1 . . . . -1.0(3) ?
    C2 C1 C6 O3 . . . . -177.18(15) ?
    C2 C1 C6 C5 . . . . 1.5(3) ?
    O2 C8 C7 O1 . . . . -67.06(18) ?
    O3 C10 C11 O4 . . . . -67.2(2) ?
    O4 C12 C13 O5 . . . . -57.51(19) ?
    C2 C3 C4 C5 . . . . 0.2(3) ?
    C2 C3 C4 C15 . . . . 179.74(16) ?
    C6 C5 C4 C3 . . . . 0.1(3) ?
    C6 C5 C4 C15 . . . . -179.47(16) ?
    C3 C4 C15 O6 . . . . 125.04(18) ?
    C5 C4 C15 O6 . . . . -55.4(2) ?
    O6 C16 C17 C18 . . . . -90(17) ?
    C17 C16 O6 C15 . . . . -69.0(2) ?
    C4 C15 O6 C16 . . . . -64.9(2) ?
    C1 C2 O1 C7 . . . . 13.2(3) ?
    C3 C2 O1 C7 . . . . -167.59(15) ?
    C8 C7 O1 C2 . . . . -178.61(15) ?
    C5 C6 O3 C10 . . . . 4.2(2) ?
    C1 C6 O3 C10 . . . . -177.17(16) ?
    C11 C10 O3 C6 . . . . -176.06(15) ?
    C10 C11 O4 C12 . . . . -167.39(15) ?
    C13 C12 O4 C11 . . . . -168.70(16) ?
    C12 C13 O5 C14 . . . . -169.02(14) ?
    C9 C14 O5 C13 2_566 . . . -163.09(15) ?
    C7 C8 O2 C9 . . . . 173.50(14) ?
    C14 C9 O2 C8 2_566 . . . 173.71(15) ?
loop_
    _geom_hbond_atom_site_label_D
    _geom_hbond_atom_site_label_H
    _geom_hbond_atom_site_label_A
    _geom_hbond_site_symmetry_A
    _geom_hbond_distance_DH
    _geom_hbond_distance_HA
    _geom_hbond_distance_DA
    _geom_hbond_angle_DHA
    C13 H13B O6 2_667 0.97 2.49 3.247(2) 135.2
    C18 H18 O4 2_666 0.93 2.54 3.203(2) 128.4
    C18 H18 O5 2_666 0.93 2.52 3.431(3) 165.5
