# Supplementary material for: Bis{5-[(2-propyn-1-yl­oxy)meth­yl]-1,3-phenyl­ene}-32-crown-10
Source: Acta Crystallogr Sect E Struct Rep Online. 2011 Nov 9;67(Pt 12):o3244. doi: 10.1107/S1600536811046435 (PMC3238901; doi:10.1107/S1600536811046435)
Supplement: Supplementary file 2 [file e-67-o3244-Isup2.hkl]

# 
# h,k,l, Fc-squared, Fo-squared, sigma(Fo-squared) and status flag 
# 
data_I
_shelx_title ' 1 in P-1' 
_shelx_refln_list_code          4 
_shelx_F_calc_maximum      108.29 
_exptl_crystal_F_000       360.00 
_reflns_d_resolution_high  0.8346 
 
loop_ 
 _symmetry_equiv_pos_as_xyz 
 'x, y, z' 
 '-x, -y, -z' 
 
_cell_length_a     9.2256 
_cell_length_b     9.8561 
_cell_length_c    10.0808 
_cell_angle_alpha  97.213 
_cell_angle_beta   98.658 
_cell_angle_gamma  99.226 
 
_shelx_F_squared_multiplier     1.000 
 
loop_ 
 _refln_index_h 
 _refln_index_k 
 _refln_index_l 
 _refln_F_squared_calc 
 _refln_F_squared_meas 
 _refln_F_squared_sigma 
 _refln_observed_status 
   1   0   0      128.41      125.98      3.31 o 
   2   0   0     5996.09     5502.38     86.66 o 
   3   0   0       24.77       25.30      0.96 o 
   4   0   0        2.02        0.56      0.28 o 
   5   0   0      580.31      572.77      8.18 o 
   6   0   0       70.01       67.15      3.14 o 
   7   0   0        4.22        4.45      1.30 o 
   8   0   0       28.65       32.30      2.92 o 
   9   0   0        0.20        1.09      1.10 o 
  10   0   0        0.81        0.64      1.25 o 
 -10   1   0        0.08        0.02      1.11 o 
  -9   1   0        0.60       -0.68      0.95 o 
  -8   1   0       44.58       52.49      3.49 o 
  -7   1   0        9.55        7.71      1.51 o 
  -6   1   0       11.07       10.23      0.78 o 
  -5   1   0       12.88       13.99      0.82 o 
  -4   1   0     1878.95     1831.84     23.79 o 
  -3   1   0      623.88      616.31      8.34 o 
  -2   1   0       16.35       17.94      0.57 o 
  -1   1   0      967.38      930.29     18.49 o 
   0   1   0       41.58       40.20      1.41 o 
   1   1   0      256.60      228.64      5.50 o 
   2   1   0     9968.64     7870.69    169.38 o 
   3   1   0       56.28       58.37      2.35 o 
   4   1   0      395.78      353.88      9.29 o 
   5   1   0       12.37       14.71      0.99 o 
   6   1   0       93.26       82.91      2.48 o 
   7   1   0      143.15      138.13      5.53 o 
   8   1   0       28.21       25.27      2.54 o 
   9   1   0       18.37       16.66      2.40 o 
  10   1   0        0.09        2.09      1.42 o 
 -10   2   0       18.29       20.14      2.85 o 
  -9   2   0       16.62       18.23      2.57 o 
  -8   2   0        3.06        3.72      1.38 o 
  -7   2   0       66.95       68.62      4.50 o 
  -6   2   0       60.15       68.80      1.74 o 
  -5   2   0       14.74       12.59      0.69 o 
  -4   2   0       52.06       67.16      1.50 o 
  -3   2   0     1070.64      960.92     12.81 o 
  -2   2   0      332.25      312.38      4.51 o 
  -1   2   0     2906.85     2831.17     55.60 o 
   0   2   0     4922.35     4536.21     97.98 o 
   1   2   0       10.90       10.12      0.82 o 
   2   2   0        3.06        4.18      0.68 o 
   3   2   0      260.12      257.88      7.06 o 
   4   2   0       51.38       52.32      2.54 o 
   5   2   0        4.69        5.07      1.03 o 
   6   2   0        9.81       10.10      0.98 o 
   7   2   0        9.72        9.42      1.66 o 
   8   2   0       64.58       63.12      3.84 o 
   9   2   0       17.00       19.50      2.56 o 
  10   2   0        0.04        0.51      1.22 o 
 -10   3   0        2.30       -0.01      1.20 o 
  -9   3   0        9.43        8.12      1.85 o 
  -8   3   0      135.79      131.93      5.86 o 
  -7   3   0        9.58        9.46      1.06 o 
  -6   3   0       89.88       91.78      2.77 o 
  -5   3   0      216.63      217.38      3.72 o 
  -4   3   0      151.77      153.69      3.42 o 
  -3   3   0       87.54       97.41      2.36 o 
  -2   3   0        3.64        3.89      0.48 o 
  -1   3   0     2550.04     2439.44     38.55 o 
   0   3   0     4090.12     4064.13     88.10 o 
   1   3   0      311.53      300.07      7.90 o 
   2   3   0      956.58      994.53     23.01 o 
   3   3   0       12.33       12.67      1.25 o 
   4   3   0      213.66      222.02      6.76 o 
   5   3   0       26.10       25.88      2.01 o 
   6   3   0      138.00      134.70      5.44 o 
   7   3   0      225.69      232.74      8.19 o 
   8   3   0       26.74       30.39      2.99 o 
   9   3   0        7.80       11.73      2.25 o 
 -10   4   0        3.75        3.36      1.62 o 
  -9   4   0        0.00       -0.55      0.94 o 
  -8   4   0        4.40        1.61      1.14 o 
  -7   4   0        4.39        5.20      0.90 o 
  -6   4   0        0.97       -0.43      0.46 o 
  -5   4   0      207.69      215.03      4.80 o 
  -4   4   0      691.50      692.28     12.04 o 
  -3   4   0     1748.91     1811.62     29.22 o 
  -2   4   0       45.40       54.31      1.75 o 
  -1   4   0     1361.74     1254.93     28.63 o 
   0   4   0      443.57      413.71     10.59 o 
   1   4   0       21.45       19.30      1.49 o 
   2   4   0      167.32      166.78      5.52 o 
   3   4   0      314.00      308.46      8.84 o 
   4   4   0      237.27      220.46      7.08 o 
   5   4   0       27.82       29.60      2.31 o 
   6   4   0        2.46        2.78      1.19 o 
   7   4   0       69.03       64.35      3.83 o 
   8   4   0       11.96       11.86      2.13 o 
   9   4   0        3.09        2.95      1.53 o 
 -10   5   0        2.04        1.39      1.40 o 
  -9   5   0        8.40        4.05      1.54 o 
  -8   5   0       10.50        7.13      1.73 o 
  -7   5   0        6.60        5.00      1.41 o 
  -6   5   0       10.43       11.95      1.84 o 
  -5   5   0        0.05        0.00      0.48 o 
  -4   5   0      291.71      315.77      6.37 o 
  -3   5   0       20.49       22.50      1.23 o 
  -2   5   0      115.78      103.84      2.87 o 
  -1   5   0       27.94       29.59      1.97 o 
   0   5   0      315.32      307.01      8.67 o 
   1   5   0      345.25      362.13     10.06 o 
   2   5   0        0.05        0.44      0.58 o 
   3   5   0       64.29       64.11      3.38 o 
   4   5   0       63.32       59.39      3.32 o 
   5   5   0      181.58      170.88      6.50 o 
   6   5   0        7.16        7.92      1.75 o 
   7   5   0       21.21       20.48      2.78 o 
   8   5   0       23.73       32.08      3.85 o 
 -10   6   0        1.43        0.35      1.35 o 
  -9   6   0        9.35        6.54      1.89 o 
  -8   6   0        5.48        5.02      1.62 o 
  -7   6   0       32.93       33.13      3.00 o 
  -6   6   0        1.03       -0.30      0.79 o 
  -5   6   0      466.76      477.26     13.49 o 
  -4   6   0       89.80       95.94      2.92 o 
  -3   6   0      292.85      307.64      6.49 o 
  -2   6   0      170.93      176.26      4.35 o 
  -1   6   0       54.85       59.76      2.25 o 
   0   6   0        1.15        0.11      0.55 o 
   1   6   0        0.27        0.67      0.65 o 
   2   6   0       45.80       44.09      2.90 o 
   3   6   0        0.00       -0.11      0.75 o 
   4   6   0        7.94        7.39      1.59 o 
   5   6   0       24.55       23.71      2.52 o 
   6   6   0       87.61       90.59      4.93 o 
   7   6   0      235.38      236.91      9.26 o 
   8   6   0       20.28       26.46      3.64 o 
  -9   7   0        0.19       -0.94      0.92 o 
  -8   7   0        5.05        4.63      1.55 o 
  -7   7   0       25.14       25.40      2.83 o 
  -6   7   0        8.49        6.14      1.57 o 
  -5   7   0        1.37        1.23      0.99 o 
  -4   7   0       44.04       42.37      2.27 o 
  -3   7   0       73.62       68.66      2.55 o 
  -2   7   0       84.36       91.05      3.05 o 
  -1   7   0       14.27       25.47      6.37 o 
   0   7   0      116.20      120.49      5.06 o 
   1   7   0       42.07       44.87      2.98 o 
   2   7   0       44.32       46.52      3.20 o 
   3   7   0       69.05       70.63      4.06 o 
   4   7   0       49.44       43.55      3.26 o 
   5   7   0       11.57       14.55      2.38 o 
   6   7   0       33.75       32.37      3.34 o 
   7   7   0       18.85       18.64      3.00 o 
  -9   8   0        1.87        2.76      1.61 o 
  -8   8   0        3.19        3.42      1.58 o 
  -7   8   0        0.35       -0.15      1.02 o 
  -6   8   0       19.47       24.06      2.78 o 
  -5   8   0       58.51       62.08      3.96 o 
  -4   8   0      112.08      113.08      5.47 o 
  -3   8   0        1.19        0.96      0.59 o 
  -2   8   0       68.93       59.81      2.58 o 
  -1   8   0       90.50       95.62      3.41 o 
   0   8   0       88.19       82.84      4.33 o 
   1   8   0        0.02       -0.99      0.66 o 
   2   8   0        1.12        0.61      0.91 o 
   3   8   0        0.21       -0.29      0.94 o 
   4   8   0        9.47        7.12      1.82 o 
   5   8   0       23.80       22.02      2.95 o 
   6   8   0        8.46        8.22      2.16 o 
  -8   9   0        0.40        0.37      1.31 o 
  -7   9   0        0.29        0.49      1.12 o 
  -6   9   0        1.05       -0.16      1.02 o 
  -5   9   0       23.18       20.61      2.66 o 
  -4   9   0       21.99       17.52      2.44 o 
  -3   9   0       57.05       52.89      2.55 o 
  -2   9   0       29.96       32.95      2.16 o 
  -1   9   0       42.00       43.86      3.07 o 
   0   9   0       11.45       12.16      1.58 o 
   1   9   0        2.77        1.43      1.20 o 
   2   9   0        0.22        0.58      1.15 o 
   3   9   0        0.62        1.67      1.30 o 
   4   9   0        6.08        5.68      1.91 o 
   5   9   0        6.35        7.64      2.23 o 
  -7  10   0        0.00       -0.16      1.21 o 
  -6  10   0        2.85        2.41      1.56 o 
  -5  10   0       11.90        7.67      1.95 o 
  -4  10   0        8.02        9.58      2.15 o 
  -3  10   0        8.42        7.41      1.31 o 
  -2  10   0        0.00       -0.01      0.72 o 
  -1  10   0       24.35       26.05      2.19 o 
   0  10   0        4.14        3.46      1.15 o 
   1  10   0        0.85        0.45      0.91 o 
   2  10   0        0.04       -1.42      0.95 o 
   3  10   0        5.47        6.80      2.06 o 
  -5  11   0        7.63        6.80      2.13 o 
  -4  11   0        3.54        3.82      1.72 o 
  -3  11   0        1.43        0.50      1.21 o 
  -2  11   0        7.76        9.26      1.62 o 
  -1  11   0        0.79        1.89      1.05 o 
   0  11   0        1.98        2.73      1.23 o 
   1  11   0        0.01       -0.61      0.88 o 
  -2 -11   1        0.35       -0.15      1.69 o 
  -1 -11   1        1.81        1.98      1.64 o 
   0 -11   1        3.89        2.88      1.87 o 
   1 -11   1        3.38        1.99      1.06 o 
   2 -11   1        3.48        5.11      1.30 o 
   3 -11   1       12.14       12.28      1.67 o 
   4 -11   1        8.15        8.82      2.09 o 
   5 -11   1       20.66       22.04      3.06 o 
  -3 -10   1       26.20       25.45      3.76 o 
  -2 -10   1        7.93        8.03      2.17 o 
  -1 -10   1       13.26       12.88      2.30 o 
   0 -10   1        4.35        4.53      1.28 o 
   1 -10   1       34.76       31.42      2.29 o 
   2 -10   1        0.35        0.33      0.73 o 
   3 -10   1        0.47       -0.04      0.72 o 
   4 -10   1        0.74        0.98      1.13 o 
   5 -10   1       10.92        9.15      2.14 o 
   6 -10   1        7.06        3.32      1.66 o 
   7 -10   1        0.02       -0.90      1.24 o 
  -4  -9   1        0.30       -0.14      1.11 o 
  -3  -9   1       27.18       23.36      2.82 o 
  -2  -9   1       10.18        7.46      2.98 o 
  -1  -9   1       78.79       84.19      5.33 o 
   0  -9   1        7.48        9.71      2.09 o 
   1  -9   1       30.53       29.11      2.05 o 
   2  -9   1        0.01        0.33      0.68 o 
   3  -9   1       19.42       18.70      1.68 o 
   4  -9   1        7.32        7.64      1.99 o 
   5  -9   1      119.47      116.27      5.64 o 
   6  -9   1        7.67        7.68      1.93 o 
   7  -9   1        0.01        1.18      1.30 o 
   8  -9   1        0.65        1.29      1.42 o 
  -6  -8   1       24.23       23.31      3.00 o 
  -5  -8   1       15.35       18.40      2.60 o 
  -4  -8   1       20.42       21.18      2.63 o 
  -3  -8   1       18.16       18.16      2.30 o 
  -2  -8   1       11.67       10.76      1.87 o 
  -1  -8   1      143.18      146.42      4.50 o 
   0  -8   1      352.09      334.59      9.58 o 
   1  -8   1        1.03        1.39      0.71 o 
   2  -8   1      149.90      141.72      5.54 o 
   3  -8   1       16.41       16.38      1.45 o 
   4  -8   1       43.10       53.76      2.93 o 
   5  -8   1        0.05        0.00      0.94 o 
   6  -8   1        2.04        1.83      1.17 o 
   7  -8   1       10.39       11.72      2.23 o 
   8  -8   1       10.60       11.06      2.27 o 
   9  -8   1        1.99        0.71      1.55 o 
  -7  -7   1        0.30        0.13      1.27 o 
  -6  -7   1        2.53        4.26      1.57 o 
  -5  -7   1        0.40        0.65      1.03 o 
  -4  -7   1        3.31        2.82      1.17 o 
  -3  -7   1       14.53       12.79      1.93 o 
  -2  -7   1       39.19       38.35      2.73 o 
  -1  -7   1        6.08        7.03      1.37 o 
   0  -7   1        0.02       -0.10      0.46 o 
   1  -7   1      362.24      349.69      7.48 o 
   2  -7   1        0.84        0.38      0.49 o 
   3  -7   1       45.29       51.00      2.16 o 
   4  -7   1       38.38       31.93      4.25 o 
   5  -7   1        2.58        2.48      1.12 o 
   6  -7   1        2.66        3.04      1.24 o 
   7  -7   1       13.37       11.61      2.05 o 
   8  -7   1       25.89       17.08      2.57 o 
   9  -7   1        0.15       -0.12      1.15 o 
  -8  -6   1        3.10        4.72      2.02 o 
  -7  -6   1       27.98       28.56      3.09 o 
  -6  -6   1       16.18       13.90      2.09 o 
  -5  -6   1       14.12       12.68      1.92 o 
  -4  -6   1       27.69       25.08      2.35 o 
  -3  -6   1       83.52       84.39      4.02 o 
  -2  -6   1        6.86        6.72      1.26 o 
  -1  -6   1      609.47      582.75     14.99 o 
   0  -6   1      806.99      786.95     14.09 o 
   1  -6   1      264.71      276.58      6.00 o 
   2  -6   1      548.14      528.59     11.57 o 
   3  -6   1      110.41      110.77      9.03 o 
   4  -6   1       52.02       49.89      2.02 o 
   5  -6   1       15.86       16.92      3.39 o 
   6  -6   1       36.95       35.30      2.86 o 
   7  -6   1        2.06        0.53      0.98 o 
   8  -6   1       42.61       43.37      3.49 o 
   9  -6   1        0.43       -0.49      1.20 o 
  10  -6   1        6.03        9.41      2.35 o 
  -9  -5   1        9.76       11.72      3.01 o 
  -8  -5   1       25.62       29.31      2.98 o 
  -7  -5   1        0.90        1.52      1.33 o 
  -6  -5   1       93.18       86.84      4.43 o 
  -5  -5   1        5.68        5.47      1.31 o 
  -4  -5   1      132.05      132.73      5.07 o 
  -3  -5   1       19.00       21.73      1.91 o 
  -2  -5   1      154.24      171.00      5.68 o 
  -1  -5   1      390.02      377.78     10.08 o 
   0  -5   1      944.05      846.42     14.65 o 
   1  -5   1     2253.80     2253.72     36.29 o 
   2  -5   1      232.37      216.74     19.73 o 
   3  -5   1      135.99      149.43      3.66 o 
   4  -5   1      361.83      355.37      7.08 o 
   5  -5   1        9.86       12.14      1.28 o 
   6  -5   1      149.26      154.11      6.10 o 
   7  -5   1       34.89       39.03      3.02 o 
   8  -5   1        7.12        5.40      1.63 o 
   9  -5   1       47.54       45.32      3.71 o 
  10  -5   1       19.98       26.23      3.33 o 
  -9  -4   1       34.83       35.01      3.33 o 
  -8  -4   1       55.95       60.57      3.87 o 
  -7  -4   1        1.10        1.33      1.01 o 
  -6  -4   1       58.00       65.04      3.51 o 
  -5  -4   1       57.60       57.50      3.03 o 
  -4  -4   1      151.07      140.70      5.04 o 
  -3  -4   1       26.14       21.33      1.64 o 
  -2  -4   1      441.55      416.84     10.78 o 
  -1  -4   1      386.48      381.70      9.74 o 
   0  -4   1       75.22       81.12      2.26 o 
   1  -4   1      573.89      547.90     13.29 o 
   2  -4   1      299.37      324.47      6.22 o 
   3  -4   1       96.08       98.09      3.04 o 
   4  -4   1      662.77      676.01     16.93 o 
   5  -4   1       36.67       41.49      2.53 o 
   6  -4   1        0.04        0.91      0.91 o 
   7  -4   1        4.97        2.82      1.24 o 
   8  -4   1       28.12       23.66      2.67 o 
   9  -4   1        2.75        5.25      1.73 o 
  10  -4   1        0.94        2.72      1.66 o 
 -10  -3   1        1.07        3.24      1.73 o 
  -9  -3   1        0.45        0.96      1.07 o 
  -8  -3   1        2.70        2.80      1.26 o 
  -7  -3   1        0.04       -0.23      0.76 o 
  -6  -3   1      106.47      105.90      4.52 o 
  -5  -3   1        8.45       14.24      1.54 o 
  -4  -3   1       15.34       20.41      1.61 o 
  -3  -3   1      132.18      129.88      4.19 o 
  -2  -3   1      559.26      562.76     13.45 o 
  -1  -3   1      858.91      870.20     19.81 o 
   0  -3   1    11726.32     9861.49    153.00 o 
   1  -3   1      869.11      825.42     19.77 o 
   2  -3   1      912.77      927.88     15.31 o 
   3  -3   1        1.85        0.96      0.69 o 
   4  -3   1      140.67      134.92      3.35 o 
   5  -3   1       18.14       15.80      1.15 o 
   6  -3   1       33.94       42.10      4.57 o 
   8  -3   1       12.99       13.60      2.17 o 
   9  -3   1        6.10        7.10      1.80 o 
  10  -3   1       18.07       14.91      2.56 o 
 -10  -2   1       12.21       12.42      2.33 o 
  -9  -2   1        3.69        3.42      1.35 o 
  -8  -2   1       14.49       16.02      2.08 o 
  -7  -2   1       73.86       75.67      5.48 o 
  -6  -2   1      115.56      117.21      3.23 o 
  -5  -2   1      242.28      245.77      7.28 o 
  -4  -2   1        2.44        2.86      0.72 o 
  -3  -2   1      508.11      491.72     11.85 o 
  -2  -2   1      107.97      114.70      3.38 o 
  -1  -2   1     9298.87     7261.90    156.33 o 
   0  -2   1     1535.22     1417.54     22.50 o 
   1  -2   1     3100.94     3045.80     47.61 o 
   2  -2   1      550.30      545.23      9.21 o 
   3  -2   1      279.34      274.82      5.27 o 
   4  -2   1      391.80      373.58      5.54 o 
   5  -2   1      101.24       97.37      2.49 o 
   6  -2   1      248.67      239.20      4.09 o 
   7  -2   1       24.09       21.79      2.30 o 
   8  -2   1       38.21       35.28      3.03 o 
   9  -2   1        6.41        4.22      1.51 o 
  10  -2   1        0.00       -0.12      1.24 o 
 -10  -1   1       18.49       23.79      2.94 o 
  -9  -1   1       39.39       39.00      3.12 o 
  -8  -1   1       40.70       43.48      3.11 o 
  -7  -1   1       20.60       19.35      1.40 o 
  -6  -1   1       96.40       96.12      2.81 o 
  -5  -1   1      210.64      208.31      4.49 o 
  -4  -1   1      621.76      652.79     15.63 o 
  -3  -1   1      595.26      596.60     13.99 o 
  -2  -1   1     2048.76     2198.87     47.82 o 
  -1  -1   1      819.07      900.69     19.75 o 
   0  -1   1     1172.95     1158.24     26.57 o 
   1  -1   1     1215.26     1070.50     24.65 o 
   2  -1   1      610.07      544.90      9.10 o 
   3  -1   1        0.16        0.21      0.31 o 
   4  -1   1        7.78        5.35      0.61 o 
   5  -1   1        8.45       10.36      0.63 o 
   6  -1   1        0.76        0.37      0.47 o 
   7  -1   1       13.88       14.74      3.57 o 
   8  -1   1      153.05      150.58      6.36 o 
   9  -1   1       21.26       22.77      2.78 o 
  10  -1   1        0.02        1.19      1.21 o 
 -10   0   1       10.69       11.17      2.14 o 
  -9   0   1        0.04        0.14      0.95 o 
  -8   0   1       77.53       72.90      4.08 o 
  -7   0   1        0.54        0.89      0.63 o 
  -6   0   1        3.36        2.94      0.74 o 
  -5   0   1      285.53      284.15      5.63 o 
  -4   0   1     1340.60     1278.34     20.60 o 
  -3   0   1      104.04       90.74      2.14 o 
  -2   0   1     1025.12      906.96     14.44 o 
  -1   0   1     1218.43     1138.85     17.82 o 
   0   0   1        5.44        5.38      0.54 o 
   1   0   1     2286.63     2170.58     57.43 o 
   2   0   1     1586.13     1691.05     26.77 o 
   3   0   1      501.04      468.85      6.50 o 
   4   0   1       21.96       25.93      1.21 o 
   5   0   1      243.14      253.50      5.30 o 
   6   0   1      166.16      160.21      4.25 o 
   7   0   1      164.80      154.18      4.12 o 
   8   0   1       93.44       95.76      4.84 o 
   9   0   1        1.27        0.01      1.02 o 
  10   0   1        8.55       10.54      2.25 o 
 -10   1   1        0.13        0.05      1.23 o 
  -9   1   1        1.64        1.75      1.14 o 
  -8   1   1       13.91       13.04      1.99 o 
  -7   1   1       11.90       14.90      1.25 o 
  -6   1   1        4.08        7.44      0.95 o 
  -5   1   1        0.53        2.23      0.58 o 
  -4   1   1      863.27      857.06     20.09 o 
  -3   1   1     1317.38     1318.90     29.58 o 
  -2   1   1     6769.23     6077.71    228.82 o 
  -1   1   1      688.50      647.21     10.42 o 
   0   1   1      645.51      609.17      8.04 o 
   1   1   1        1.30        0.47      0.45 o 
   2   1   1     4500.16     4345.81     99.45 o 
   3   1   1      184.28      172.99      4.47 o 
   4   1   1      473.28      483.74      8.78 o 
   5   1   1      166.65      171.09      3.69 o 
   6   1   1       34.94       33.30      2.44 o 
   7   1   1      468.52      456.16     12.97 o 
   8   1   1      180.15      191.43      7.36 o 
   9   1   1       16.40       21.62      2.69 o 
  10   1   1       12.86       11.58      2.31 o 
 -11   2   1        4.41        3.61      1.65 o 
 -10   2   1        8.64        8.33      2.13 o 
  -9   2   1       21.07       21.46      2.70 o 
  -8   2   1       22.95       27.13      1.68 o 
  -7   2   1      128.33      137.65      3.75 o 
  -6   2   1      113.47      106.62      3.04 o 
  -5   2   1        1.77        2.09      0.37 o 
  -4   2   1     1717.19     1822.12     23.77 o 
  -3   2   1       56.83       57.74      2.43 o 
  -2   2   1     2253.06     2198.53     28.29 o 
  -1   2   1     6683.54     5883.20    384.92 o 
   0   2   1        7.37       10.68      0.87 o 
   1   2   1       32.26       23.91      1.40 o 
   2   2   1      246.93      251.48      6.78 o 
   3   2   1       59.87       61.69      2.70 o 
   4   2   1      836.40      917.90     21.92 o 
   5   2   1        0.73        1.08      0.76 o 
   6   2   1        3.24        2.42      1.03 o 
   7   2   1        0.05        0.53      0.96 o 
   8   2   1        3.91        3.04      1.26 o 
   9   2   1        0.93        1.54      1.21 o 
  10   2   1       11.68       16.48      2.80 o 
 -10   3   1        4.26        6.36      1.99 o 
  -9   3   1        5.18        3.59      1.55 o 
  -8   3   1       31.11       32.64      1.89 o 
  -7   3   1       25.18       25.86      1.60 o 
  -6   3   1      440.32      421.02      8.24 o 
  -5   3   1     2464.13     2622.48     34.05 o 
  -4   3   1       24.73       23.51      1.56 o 
  -3   3   1      452.68      486.07      6.97 o 
  -2   3   1      270.32      283.07      7.65 o 
  -1   3   1      479.68      416.47     10.47 o 
   0   3   1      852.24      781.97     18.35 o 
   1   3   1      541.99      591.50     14.52 o 
   2   3   1      467.78      466.66     11.95 o 
   3   3   1       28.03       26.26      1.85 o 
   4   3   1      245.22      226.12      7.08 o 
   5   3   1       41.48       45.42      2.79 o 
   6   3   1      240.08      255.37      8.45 o 
   7   3   1      482.65      503.63     14.51 o 
   8   3   1        5.62        3.70      1.54 o 
   9   3   1       22.38       26.82      3.15 o 
 -10   4   1       11.10        8.48      2.14 o 
  -9   4   1        2.14        0.91      1.23 o 
  -8   4   1        0.62        1.42      0.70 o 
  -7   4   1       57.12       55.86      2.35 o 
  -6   4   1       74.36       72.59      2.59 o 
  -5   4   1      146.24      149.51      3.88 o 
  -4   4   1       31.87       30.20      1.90 o 
  -3   4   1     1522.24     1580.46     25.67 o 
  -2   4   1       14.66        8.97      1.22 o 
  -1   4   1       59.52       77.50      3.22 o 
   0   4   1      225.48      215.79      6.51 o 
   1   4   1        1.71        0.62      0.53 o 
   2   4   1      255.60      302.41      8.85 o 
   3   4   1       12.68       13.49      1.61 o 
   4   4   1        6.35        7.89      1.46 o 
   5   4   1        8.00        9.56      1.68 o 
   6   4   1       36.01       31.41      2.78 o 
   7   4   1       42.84       49.03      3.57 o 
   8   4   1       15.82       16.47      2.57 o 
   9   4   1        5.80        5.67      1.85 o 
 -10   5   1        0.04        0.26      1.20 o 
  -9   5   1        0.25        0.05      1.09 o 
  -8   5   1       25.24       22.58      1.78 o 
  -7   5   1        9.15        8.45      1.17 o 
  -6   5   1       61.82       57.46      2.38 o 
  -5   5   1      424.06      433.76     12.32 o 
  -4   5   1      105.91      119.63      8.71 o 
  -3   5   1       52.62       46.38      1.74 o 
  -2   5   1       96.15       94.85      3.99 o 
  -1   5   1      476.82      502.96     13.17 o 
   0   5   1       30.72       30.08      2.14 o 
   1   5   1      147.96      161.64      5.79 o 
   2   5   1        2.72        4.26      1.10 o 
   3   5   1       76.11       78.46      4.00 o 
   4   5   1       63.87       62.25      3.56 o 
   5   5   1       81.45       82.30      4.40 o 
   6   5   1      305.11      321.67     10.76 o 
   7   5   1       20.75       18.54      2.85 o 
   8   5   1        8.93        9.20      2.46 o 
 -10   6   1        1.20        1.27      1.40 o 
  -9   6   1       41.45       38.58      3.65 o 
  -8   6   1        9.32        7.39      1.82 o 
  -7   6   1        6.23        4.12      1.45 o 
  -6   6   1        1.92        0.92      0.89 o 
  -5   6   1      195.94      195.59      7.16 o 
  -4   6   1       45.78       43.86      2.66 o 
  -3   6   1      117.84      111.46      3.78 o 
  -2   6   1       43.81       35.24      2.47 o 
  -1   6   1      223.33      227.70      7.46 o 
   0   6   1        2.83        1.36      0.73 o 
   1   6   1        0.39        1.02      0.75 o 
   2   6   1       43.26       38.31      2.81 o 
   3   6   1       67.92       65.60      3.84 o 
   4   6   1        0.25       -0.26      0.77 o 
   5   6   1        0.08       -0.99      0.66 o 
   6   6   1        8.48       10.30      2.09 o 
   7   6   1        1.34        2.12      1.58 o 
  -9   7   1       15.71       15.30      2.70 o 
  -8   7   1        2.40        0.35      1.14 o 
  -7   7   1        0.03       -0.06      0.97 o 
  -6   7   1        8.64        6.50      1.64 o 
  -5   7   1       60.77       51.86      3.46 o 
  -4   7   1        3.96        3.76      1.22 o 
  -3   7   1       26.38       25.52      2.34 o 
  -2   7   1       12.83        9.94      1.15 o 
  -1   7   1        0.20        0.67      0.80 o 
   0   7   1        5.51        7.67      1.56 o 
   1   7   1        1.70        1.60      0.99 o 
   2   7   1       38.87       37.01      3.00 o 
   3   7   1       19.13       22.41      2.66 o 
   4   7   1        9.89        8.08      1.82 o 
   5   7   1       12.09       11.92      2.32 o 
   6   7   1       18.91       16.74      2.77 o 
   7   7   1        5.33        8.58      2.42 o 
  -9   8   1       16.51       10.70      2.41 o 
  -8   8   1        7.93        8.13      2.15 o 
  -7   8   1        1.94        3.05      1.38 o 
  -6   8   1        8.41        7.78      1.77 o 
  -5   8   1        0.16        0.53      0.94 o 
  -4   8   1        0.04       -0.56      0.74 o 
  -3   8   1        0.00        0.41      0.55 o 
  -2   8   1        3.46        3.36      0.86 o 
  -1   8   1        6.67        4.42      1.37 o 
   0   8   1       27.94       30.15      2.87 o 
   1   8   1       65.76       66.21      4.16 o 
   2   8   1        0.13        0.25      1.02 o 
   3   8   1       41.76       44.87      3.62 o 
   4   8   1        0.15        0.53      1.10 o 
   5   8   1       16.77       15.29      2.67 o 
   6   8   1       18.12       20.25      3.14 o 
  -8   9   1        3.66        4.29      1.83 o 
  -7   9   1        0.63        1.09      1.17 o 
  -6   9   1        6.42        6.56      1.80 o 
  -5   9   1        8.16        6.27      1.85 o 
  -4   9   1       14.66       13.38      2.22 o 
  -3   9   1        0.00        0.05      0.58 o 
  -2   9   1       11.63       10.62      1.45 o 
  -1   9   1        8.72        8.72      1.97 o 
   0   9   1       13.30       11.62      2.15 o 
   1   9   1       31.05       33.18      3.43 o 
   2   9   1      159.22      169.09      7.61 o 
   3   9   1       59.13       67.59      4.73 o 
   4   9   1        6.89        7.24      2.16 o 
  -7  10   1        0.12       -0.37      1.29 o 
  -6  10   1        0.03        0.88      1.33 o 
  -5  10   1       25.80       30.28      3.40 o 
  -4  10   1        4.72        2.01      1.33 o 
  -3  10   1        0.11       -0.50      1.00 o 
  -2  10   1        0.12        0.35      0.73 o 
  -1  10   1        4.60        2.38      1.05 o 
   0  10   1        2.13        2.02      1.39 o 
   1  10   1        1.76        1.93      1.46 o 
   2  10   1        1.08        1.80      1.59 o 
   3  10   1       10.54       12.10      2.68 o 
  -5  11   1        1.44        1.49      1.55 o 
  -4  11   1        0.93       -1.06      1.05 o 
  -3  11   1        0.55        0.03      1.25 o 
  -2  11   1        8.18        6.25      1.43 o 
  -1  11   1        1.14        0.07      1.10 o 
   0  11   1        5.33        7.27      1.61 o 
   1  11   1        0.76       -0.20      1.33 o 
  -2 -11   2        0.97        1.30      1.64 o 
  -1 -11   2       19.46       12.48      2.84 o 
   0 -11   2       31.15       30.77      3.94 o 
   1 -11   2        2.42        1.77      1.60 o 
   2 -11   2        2.14        2.31      1.56 o 
   3 -11   2       12.73       16.29      2.93 o 
   4 -11   2       15.10       19.01      2.80 o 
   5 -11   2        3.98        4.72      1.88 o 
  -4 -10   2        4.86        5.48      2.29 o 
  -3 -10   2        0.13        1.27      1.46 o 
  -2 -10   2       12.73       11.27      2.69 o 
  -1 -10   2        3.03        4.28      1.80 o 
   0 -10   2       12.90       15.20      2.80 o 
   1 -10   2      153.28      157.34      6.64 o 
   2 -10   2        6.24        3.51      1.01 o 
   3 -10   2       31.25       32.96      2.31 o 
   4 -10   2       29.32       30.34      2.79 o 
   5 -10   2        7.50        7.79      1.90 o 
   6 -10   2        3.45        2.04      1.53 o 
   7 -10   2        7.71        7.24      2.18 o 
  -5  -9   2        1.98        4.25      2.12 o 
  -4  -9   2        3.29        0.04      1.35 o 
  -3  -9   2        1.88        1.22      1.30 o 
  -2  -9   2       14.03       13.90      2.72 o 
  -1  -9   2       61.08       60.85      2.86 o 
   0  -9   2      274.87      279.36     14.80 o 
   1  -9   2      222.66      242.87      6.26 o 
   2  -9   2        2.44        2.87      0.92 o 
   3  -9   2       12.48       12.10      1.48 o 
   4  -9   2       29.26       26.28      1.95 o 
   5  -9   2        1.06        0.88      1.12 o 
   6  -9   2       19.85       18.54      2.60 o 
   7  -9   2        2.33        4.35      1.68 o 
   8  -9   2        0.01       -0.26      1.28 o 
  -3  -8   2        3.31        2.68      0.91 o 
  -2  -8   2       39.19       41.77      2.29 o 
  -1  -8   2        7.36        7.36      1.72 o 
   0  -8   2      258.16      246.38      6.07 o 
   1  -8   2      552.04      551.14     22.22 o 
   2  -8   2       57.46       59.04      3.14 o 
   3  -8   2      298.63      308.98      7.04 o 
   4  -8   2        2.56        2.80      0.83 o 
   5  -8   2       15.91       15.02      1.50 o 
   6  -8   2        0.55        0.04      1.07 o 
   7  -8   2        8.27        5.48      1.70 o 
   8  -8   2        0.56        0.81      1.31 o 
  -6  -7   2        3.96        2.98      1.38 o 
  -5  -7   2        1.18        1.40      1.08 o 
  -4  -7   2       36.18       32.99      2.68 o 
  -3  -7   2        4.17        3.91      1.16 o 
  -2  -7   2       22.20       20.49      2.34 o 
  -1  -7   2        7.07        6.54      1.00 o 
   0  -7   2       56.65       54.63      2.27 o 
   1  -7   2       38.46       34.60      1.80 o 
   2  -7   2        2.02        4.50      0.84 o 
   3  -7   2      151.54      153.40      4.17 o 
   4  -7   2      121.26      128.23      3.76 o 
   5  -7   2      133.36      143.33      4.15 o 
   6  -7   2        5.52        3.92      1.32 o 
   7  -7   2       40.05       39.53      3.22 o 
   8  -7   2       65.63       64.53      4.32 o 
   9  -7   2       10.22       11.49      2.44 o 
  -7  -6   2        8.65        8.69      1.87 o 
  -6  -6   2       19.94       22.37      2.38 o 
  -5  -6   2      111.51      112.01      4.88 o 
  -4  -6   2       11.02       11.89      1.69 o 
  -3  -6   2        1.23        0.87      0.80 o 
  -2  -6   2       36.96       32.90      1.71 o 
  -1  -6   2       66.75       73.83      2.52 o 
   0  -6   2     1245.01     1242.68     21.05 o 
   1  -6   2       68.52       65.44      2.31 o 
   2  -6   2        0.00        0.03      0.37 o 
   3  -6   2       77.77       85.27      3.65 o 
   4  -6   2        5.39        4.56      0.83 o 
   5  -6   2        9.09       11.25      1.27 o 
   6  -6   2       78.04       79.67      4.27 o 
   7  -6   2       34.20       36.06      3.16 o 
   8  -6   2       14.52       11.62      2.18 o 
   9  -6   2        0.00       -0.50      1.11 o 
  -9  -5   2        3.78        3.91      1.60 o 
  -8  -5   2        0.02        1.27      1.17 o 
  -7  -5   2       33.40       32.49      2.07 o 
  -6  -5   2        3.46        3.00      1.13 o 
  -5  -5   2      152.73      151.66      5.61 o 
  -4  -5   2        0.44        0.48      0.62 o 
  -3  -5   2      310.51      319.15      8.99 o 
  -2  -5   2       85.43       83.24      3.36 o 
  -1  -5   2      113.22      107.42      2.93 o 
   0  -5   2      315.51      288.03     17.15 o 
   1  -5   2      196.64      190.02      4.24 o 
   2  -5   2      258.65      265.83      7.20 o 
   3  -5   2       14.68       19.27      3.07 o 
   4  -5   2        0.08        0.54      0.52 o 
   5  -5   2       13.56       16.07      1.46 o 
   6  -5   2       87.08       97.57      3.33 o 
   7  -5   2      189.91      191.08      7.31 o 
   8  -5   2        0.00       -1.10      0.90 o 
   9  -5   2       12.73        6.91      2.02 o 
  10  -5   2        2.52        1.72      1.43 o 
  -9  -4   2       12.67       17.19      2.48 o 
  -8  -4   2        2.67        4.31      1.42 o 
  -7  -4   2        2.61        4.20      1.25 o 
  -6  -4   2       25.41       26.03      2.12 o 
  -5  -4   2       26.96       30.42      2.05 o 
  -4  -4   2      239.31      260.96      5.32 o 
  -3  -4   2       31.05       33.48      1.90 o 
  -2  -4   2      920.98      951.79     21.95 o 
  -1  -4   2      386.04      386.91      9.00 o 
   0  -4   2      318.26      305.55      5.85 o 
   1  -4   2      180.98      191.36      4.05 o 
   2  -4   2        5.09        4.30      0.59 o 
   3  -4   2      139.38      132.75      3.27 o 
   4  -4   2      175.52      190.71      7.94 o 
   5  -4   2      121.04      113.43      6.84 o 
   6  -4   2      176.19      172.86      4.42 o 
   7  -4   2       30.04       28.96      2.71 o 
   8  -4   2      196.06      217.85      8.26 o 
   9  -4   2        0.38        0.74      1.21 o 
  10  -4   2        7.51        7.28      2.02 o 
 -10  -3   2        1.36        2.29      1.58 o 
  -9  -3   2       41.63       41.70      3.32 o 
  -8  -3   2       21.13       20.42      2.30 o 
  -7  -3   2      100.39      104.86      4.60 o 
  -6  -3   2        0.00        0.07      0.61 o 
  -5  -3   2      147.41      153.93      5.19 o 
  -4  -3   2       11.31       14.11      1.32 o 
  -3  -3   2      796.26      775.73     17.92 o 
  -2  -3   2        5.12        6.51      0.60 o 
  -1  -3   2       12.91       13.89      0.72 o 
   0  -3   2       62.29       77.37      2.39 o 
   1  -3   2      485.08      492.22     13.14 o 
   2  -3   2      758.62      799.21     13.40 o 
   3  -3   2       36.81       32.42      1.41 o 
   4  -3   2      306.19      305.42     14.11 o 
   5  -3   2      154.17      151.69      3.80 o 
   6  -3   2      595.81      573.50     10.67 o 
   7  -3   2       44.62       46.59      3.25 o 
   8  -3   2      398.83      413.94     12.73 o 
   9  -3   2       26.23       33.05      3.26 o 
  10  -3   2        2.48        1.58      1.59 o 
 -10  -2   2        3.74        4.45      1.61 o 
  -9  -2   2        3.32        3.36      1.36 o 
  -8  -2   2       31.96       31.99      2.65 o 
  -7  -2   2       23.53       21.66      2.41 o 
  -6  -2   2        5.30        4.54      0.78 o 
  -5  -2   2       30.03       39.03      2.16 o 
  -4  -2   2      392.31      432.60     10.82 o 
  -3  -2   2        6.29        4.72      0.67 o 
  -2  -2   2        2.33        2.69      0.37 o 
  -1  -2   2      352.83      389.63      6.66 o 
   0  -2   2     1540.05     1474.94     23.42 o 
   1  -2   2      209.17      211.14      3.94 o 
   2  -2   2      220.19      209.14      4.14 o 
   3  -2   2       50.27       50.62      1.73 o 
   4  -2   2      193.70      192.51      4.20 o 
   5  -2   2       20.67       21.30      2.13 o 
   6  -2   2       67.27       66.83      2.83 o 
   7  -2   2      570.78      549.63     10.51 o 
   8  -2   2      196.26      214.74      8.08 o 
   9  -2   2        1.93        2.91      1.42 o 
  10  -2   2       35.89       46.88      4.10 o 
 -10  -1   2       28.53       34.67      3.35 o 
  -9  -1   2        0.19        0.41      1.12 o 
  -8  -1   2        5.68        7.64      1.14 o 
  -7  -1   2       12.23       13.05      1.54 o 
  -6  -1   2        1.14        3.47      0.75 o 
  -5  -1   2       10.83       14.31      1.04 o 
  -4  -1   2      528.38      572.95     13.48 o 
  -3  -1   2      217.86      240.56      6.22 o 
  -2  -1   2      320.94      301.02      5.25 o 
  -1  -1   2     1764.39     1835.43     41.84 o 
   0  -1   2      642.47      643.80     15.34 o 
   1  -1   2      171.01      178.87      3.47 o 
   2  -1   2      313.09      298.82      5.47 o 
   3  -1   2       52.02       52.08      1.65 o 
   4  -1   2        0.00        0.14      0.38 o 
   5  -1   2       58.00       49.32      1.87 o 
   6  -1   2       32.74       32.69      1.68 o 
   7  -1   2        3.64        5.11      0.95 o 
   8  -1   2      103.48       96.93      4.92 o 
   9  -1   2        5.62        4.37      1.59 o 
  10  -1   2        1.66        1.00      1.36 o 
 -10   0   2        0.28        0.50      1.23 o 
  -9   0   2        3.36        3.48      1.48 o 
  -8   0   2        0.78       -0.25      0.62 o 
  -7   0   2       27.51       26.87      1.60 o 
  -6   0   2       32.09       35.64      1.68 o 
  -5   0   2       93.23      102.64      2.78 o 
  -4   0   2        2.51        1.94      0.49 o 
  -3   0   2      156.64      167.59      2.73 o 
  -2   0   2       18.82       14.81      0.54 o 
  -1   0   2       18.92       13.28      0.50 o 
   0   0   2      913.25      876.25     13.86 o 
   1   0   2     3275.64     3157.66     49.32 o 
   2   0   2      403.35      376.16      6.81 o 
   3   0   2      222.31      189.62      8.73 o 
   4   0   2      146.93      150.96      8.33 o 
   5   0   2      106.10       95.84      2.77 o 
   6   0   2       23.33       23.80      1.48 o 
   7   0   2      475.64      461.69      9.30 o 
   8   0   2        3.84        1.94      0.80 o 
   9   0   2        6.50        6.75      1.69 o 
  10   0   2        2.44        3.75      1.61 o 
 -11   1   2        0.01        0.93      1.48 o 
 -10   1   2        8.17        7.78      1.93 o 
  -9   1   2        0.96        1.77      1.21 o 
  -8   1   2       21.87       20.02      1.53 o 
  -7   1   2       45.58       45.58      2.93 o 
  -6   1   2      258.53      283.39      8.48 o 
  -5   1   2      521.47      586.64     14.93 o 
  -4   1   2      887.57      919.81     15.30 o 
  -3   1   2        6.85        4.76      0.75 o 
  -2   1   2      293.69      329.80      5.94 o 
  -1   1   2     1445.13     1512.98     20.84 o 
   0   1   2      710.67      697.61      9.30 o 
   1   1   2     2421.99     2281.56     36.01 o 
   2   1   2       94.42       90.27      6.41 o 
   3   1   2      242.37      235.07      5.93 o 
   4   1   2        2.24        5.86      0.46 o 
   5   1   2      151.23      156.05      7.25 o 
   6   1   2       16.61       16.77      1.75 o 
   7   1   2      183.50      173.43      6.63 o 
   8   1   2        5.75        6.45      1.68 o 
   9   1   2        9.70        8.63      1.96 o 
  10   1   2        1.08        2.30      1.39 o 
 -11   2   2        0.00       -1.02      1.26 o 
 -10   2   2        5.28        7.21      2.02 o 
  -9   2   2        0.01       -0.47      1.03 o 
  -8   2   2       48.39       45.01      2.18 o 
  -7   2   2        4.38        3.73      0.86 o 
  -6   2   2        5.64        6.46      0.90 o 
  -5   2   2      103.50      109.34      2.98 o 
  -4   2   2        6.73        4.38      0.65 o 
  -3   2   2       75.47       85.27      2.31 o 
  -2   2   2       71.16       61.40      1.78 o 
  -1   2   2       17.41       18.84      0.68 o 
   0   2   2      251.30      251.17      3.84 o 
   1   2   2       58.96       67.20      1.91 o 
   2   2   2        5.07        7.15      0.70 o 
   3   2   2      796.96      800.86     13.80 o 
   4   2   2      157.90      152.19      3.83 o 
   5   2   2      134.82      148.77      5.66 o 
   6   2   2       82.52       83.94      4.23 o 
   7   2   2       26.81       28.41      2.76 o 
   8   2   2        1.00        1.25      1.15 o 
   9   2   2        1.49       -0.02      1.14 o 
 -10   3   2       21.20       23.75      3.07 o 
  -9   3   2        5.96        4.36      1.04 o 
  -8   3   2       23.88       19.38      1.61 o 
  -7   3   2        2.95        3.25      0.86 o 
  -6   3   2        0.39        0.82      0.53 o 
  -5   3   2       26.17       29.69      1.53 o 
  -4   3   2       41.78       36.48      1.57 o 
  -3   3   2       98.60      111.24      4.72 o 
  -2   3   2       17.60       16.32      2.38 o 
  -1   3   2      536.90      523.01      9.19 o 
   0   3   2       69.34       71.14      3.00 o 
   1   3   2      153.42      174.23      5.66 o 
   2   3   2       10.48       10.77      1.34 o 
   3   3   2      558.13      551.04     14.33 o 
   4   3   2       81.74       75.63      4.18 o 
   5   3   2      213.18      204.59      7.12 o 
   6   3   2        2.58        2.82      1.11 o 
   7   3   2       80.58       74.04      4.27 o 
   8   3   2        7.07        3.16      1.36 o 
   9   3   2        6.80        7.45      2.06 o 
 -10   4   2       78.46       75.63      4.95 o 
  -9   4   2        6.54        5.02      2.17 o 
  -8   4   2      291.52      292.68      6.85 o 
  -7   4   2       93.27       98.20      3.31 o 
  -6   4   2       70.98       75.85      2.74 o 
  -5   4   2      154.36      163.25      4.18 o 
  -4   4   2      147.95      157.77      2.94 o 
  -3   4   2      301.81      290.91     13.89 o 
  -2   4   2       60.45       64.16      3.05 o 
  -1   4   2       17.75       20.84      1.67 o 
   0   4   2        1.45        0.63      0.54 o 
   1   4   2      121.71      121.16      4.71 o 
   2   4   2      223.92      238.82      7.70 o 
   3   4   2      657.90      648.88     16.85 o 
   4   4   2       53.84       49.97      3.09 o 
   5   4   2      211.55      204.45      7.54 o 
   6   4   2        5.16        3.80      1.46 o 
   7   4   2        8.61       10.16      1.49 o 
   8   4   2       12.51       11.49      3.88 o 
 -10   5   2       22.53       18.06      2.84 o 
  -9   5   2        0.04        1.44      0.84 o 
  -8   5   2       14.27       15.29      2.36 o 
  -7   5   2       29.61       29.36      1.95 o 
  -6   5   2      232.22      241.06      5.86 o 
  -5   5   2      323.48      333.17      9.36 o 
  -4   5   2       80.27       75.13      1.94 o 
  -3   5   2       17.18       16.75      1.84 o 
  -2   5   2      293.89      270.90      8.36 o 
  -1   5   2      322.43      324.92      9.54 o 
   0   5   2       17.83       14.21      1.69 o 
   1   5   2        7.69        9.90      1.55 o 
   2   5   2      112.00      127.81      5.37 o 
   3   5   2      102.64      102.23      4.84 o 
   4   5   2       23.17       19.71      2.31 o 
   5   5   2        9.10        7.01      1.66 o 
   6   5   2        9.27       15.19      2.41 o 
   7   5   2       21.13       18.76      2.94 o 
   8   5   2        1.71        1.16      1.69 o 
 -10   6   2        2.93        2.58      1.72 o 
  -9   6   2        2.08        2.21      1.37 o 
  -8   6   2       74.69       73.99      4.57 o 
  -7   6   2        1.34        2.21      1.25 o 
  -6   6   2        7.54        6.68      1.59 o 
  -5   6   2        1.13        0.36      0.78 o 
  -4   6   2       47.95       52.68      3.30 o 
  -3   6   2       73.20       77.95      4.00 o 
  -2   6   2        4.02        7.49      1.51 o 
  -1   6   2        1.90        2.13      0.91 o 
   0   6   2        6.15        8.43      1.57 o 
   1   6   2        1.17        0.15      0.66 o 
   2   6   2      207.91      207.32      7.73 o 
   3   6   2        5.14        2.17      1.10 o 
   4   6   2      138.93      135.51      6.25 o 
   5   6   2        2.57        3.64      1.46 o 
   6   6   2        0.51        0.96      1.27 o 
   7   6   2        4.30        2.20      1.50 o 
  -9   7   2        3.45        1.34      1.30 o 
  -8   7   2       13.45       13.76      2.42 o 
  -7   7   2       31.81       30.51      3.21 o 
  -6   7   2        6.14        5.16      1.50 o 
  -5   7   2        8.03        5.00      1.48 o 
  -4   7   2        0.44        1.05      0.88 o 
  -3   7   2        0.10        0.01      0.45 o 
  -2   7   2       14.79       13.75      2.02 o 
  -1   7   2      146.47      139.02      5.89 o 
   0   7   2        8.80       11.22      1.96 o 
   1   7   2        5.02        4.60      1.47 o 
   2   7   2      112.70      106.01      5.39 o 
   3   7   2       10.78       11.57      2.18 o 
   4   7   2        3.22        1.77      1.39 o 
   5   7   2        4.09        4.14      1.58 o 
   6   7   2       22.57       16.83      2.92 o 
  -9   8   2        3.22        2.37      1.60 o 
  -8   8   2        0.42       -0.88      1.01 o 
  -7   8   2       10.05        9.73      2.14 o 
  -6   8   2        9.99       14.38      2.43 o 
  -5   8   2       99.24      101.47      5.31 o 
  -4   8   2        7.05        4.29      1.41 o 
  -3   8   2        0.43        1.42      0.80 o 
  -2   8   2        0.15       -0.03      0.76 o 
  -1   8   2        3.99        6.82      1.70 o 
   0   8   2       36.55       31.60      3.10 o 
   1   8   2       19.47       20.94      2.76 o 
   2   8   2        8.20        8.03      1.96 o 
   3   8   2        0.89        0.13      1.06 o 
   4   8   2       10.11       12.60      2.50 o 
   5   8   2        1.70        0.74      1.31 o 
  -8   9   2       11.97       11.85      2.46 o 
  -7   9   2        3.69        2.43      1.49 o 
  -6   9   2       29.50       23.25      3.01 o 
  -5   9   2        1.57        2.14      1.32 o 
  -4   9   2        0.25        0.30      1.03 o 
  -3   9   2        1.46        1.33      1.13 o 
  -2   9   2        4.58        4.45      1.54 o 
  -1   9   2       49.37       55.74      3.99 o 
   0   9   2        3.33        5.15      1.74 o 
   1   9   2        0.00       -0.76      1.04 o 
   2   9   2        0.00       -0.55      1.15 o 
   3   9   2       12.32       12.50      2.61 o 
   4   9   2        0.01        0.56      1.40 o 
  -6  10   2        6.71        5.18      1.93 o 
  -5  10   2        2.39        0.54      1.21 o 
  -4  10   2        5.77        5.02      1.73 o 
  -3  10   2        6.64        4.81      1.73 o 
  -2  10   2       33.21       36.15      2.53 o 
  -1  10   2        3.94        1.56      1.39 o 
   0  10   2       27.49       31.57      3.56 o 
   1  10   2       25.01       26.60      3.45 o 
   2  10   2        3.60        1.92      1.58 o 
  -4  11   2        3.88        6.49      2.15 o 
  -3  11   2       12.49       10.26      2.41 o 
  -2  11   2        6.89        5.95      1.94 o 
  -1  11   2        0.55        0.70      1.05 o 
   0  11   2        1.28        1.68      1.62 o 
  -2 -11   3        0.20        0.61      1.56 o 
  -1 -11   3       19.59       26.56      3.93 o 
   1 -11   3       53.26       57.57      4.71 o 
   2 -11   3        0.09        0.54      1.59 o 
   3 -11   3        0.12        0.37      1.41 o 
   4 -11   3        8.79        7.33      2.23 o 
  -4 -10   3       11.47       16.54      3.44 o 
  -3 -10   3        3.10        4.08      1.97 o 
  -2 -10   3       10.06        7.81      2.29 o 
  -1 -10   3       34.61       31.30      3.77 o 
   0 -10   3        6.47        3.30      1.73 o 
   1 -10   3        9.07        7.20      2.08 o 
   2 -10   3       26.64       27.44      3.38 o 
   3 -10   3        3.62        6.12      1.92 o 
   4 -10   3        0.60        0.53      1.29 o 
   5 -10   3        2.10        1.58      1.38 o 
   6 -10   3        0.01        0.28      1.29 o 
  -5  -9   3        0.08       -0.42      1.52 o 
  -4  -9   3       19.25       12.17      2.74 o 
  -3  -9   3        2.40        0.54      1.33 o 
  -2  -9   3        8.16       12.36      2.61 o 
  -1  -9   3        3.48        6.33      1.92 o 
   0  -9   3        0.02        0.51      1.08 o 
   1  -9   3      106.04      102.74      5.61 o 
   2  -9   3        0.16       -0.23      0.94 o 
   3  -9   3        1.91        3.80      1.00 o 
   4  -9   3        0.61        0.54      0.69 o 
   5  -9   3        0.58       -0.75      0.74 o 
   6  -9   3        0.06        0.34      1.19 o 
   7  -9   3        0.61        2.90      1.52 o 
  -6  -8   3        0.83       -0.83      1.54 o 
  -5  -8   3        1.52        1.55      1.54 o 
  -4  -8   3        0.03       -0.71      1.09 o 
  -3  -8   3        0.18        1.28      1.18 o 
  -2  -8   3        7.93        9.71      2.18 o 
  -1  -8   3       83.30       84.11      4.98 o 
   0  -8   3      489.62      478.70     14.95 o 
   1  -8   3       23.43       20.89      1.90 o 
   2  -8   3      137.90      129.01      3.94 o 
   3  -8   3      219.87      221.01      5.56 o 
   4  -8   3        0.05        0.07      0.66 o 
   5  -8   3        4.98        5.63      1.66 o 
   6  -8   3       15.75       17.00      2.34 o 
   7  -8   3       81.55       87.89      4.98 o 
   8  -8   3        0.71        1.64      1.51 o 
  -7  -7   3        0.41        0.61      1.65 o 
  -6  -7   3        1.66        1.18      1.38 o 
  -5  -7   3        4.84        4.91      1.88 o 
  -4  -7   3      174.43      173.36      7.84 o 
  -3  -7   3        1.65        2.23      1.29 o 
  -2  -7   3       71.35       72.81      2.72 o 
  -1  -7   3       91.00       88.30      2.95 o 
   0  -7   3       79.13       78.77      2.73 o 
   1  -7   3       35.71       40.04      3.60 o 
   2  -7   3       59.49       60.37      2.38 o 
   3  -7   3        2.53        3.57      1.04 o 
   4  -7   3      117.12      135.48      3.96 o 
   5  -7   3       51.25       52.44      2.48 o 
   6  -7   3        3.86       10.00      1.90 o 
   7  -7   3       25.96       26.53      2.92 o 
   8  -7   3       82.13       79.80      4.92 o 
   9  -7   3        3.17        3.65      1.74 o 
  -5  -6   3       36.81       45.06      3.69 o 
  -4  -6   3      121.67      128.04      3.86 o 
  -3  -6   3       40.10       37.82      1.89 o 
  -2  -6   3        3.83        5.24      1.03 o 
  -1  -6   3       26.38       28.70      1.47 o 
   0  -6   3       29.74       31.66      1.53 o 
   1  -6   3      124.87      120.02      3.28 o 
   2  -6   3       14.90       16.46      1.22 o 
   3  -6   3       23.71       27.44      1.48 o 
   4  -6   3        0.19       -0.43      0.48 o 
   5  -6   3       17.14       17.09      2.23 o 
   6  -6   3       62.76       62.96      2.92 o 
   7  -6   3       21.77       23.93      2.69 o 
   8  -6   3       72.13       77.62      4.70 o 
   9  -6   3        3.80        1.93      1.51 o 
  -6  -5   3        1.97        1.54      0.94 o 
  -5  -5   3        6.95        4.32      1.11 o 
  -4  -5   3      205.79      198.52      4.83 o 
  -3  -5   3      147.42      144.30      4.00 o 
  -2  -5   3      733.05      742.03     13.12 o 
  -1  -5   3        4.68        2.82      0.73 o 
   0  -5   3        1.93        1.83      0.48 o 
   1  -5   3        3.24        3.95      1.24 o 
   2  -5   3       64.07       69.33      2.22 o 
   3  -5   3      200.16      205.07      4.69 o 
   4  -5   3      153.35      156.23      4.09 o 
   5  -5   3       37.24       40.38      2.15 o 
   6  -5   3        1.15        2.31      0.92 o 
   7  -5   3      524.04      521.21     14.93 o 
   8  -5   3       31.19       33.95      3.24 o 
   9  -5   3        5.54        5.52      1.87 o 
  -8  -4   3       25.44       30.50      2.04 o 
  -7  -4   3       13.29       13.25      1.79 o 
  -6  -4   3        1.87        1.51      0.83 o 
  -5  -4   3        3.57        3.01      0.86 o 
  -4  -4   3      458.08      475.76      9.00 o 
  -3  -4   3       93.40       89.06      2.59 o 
  -2  -4   3       18.93       20.49      2.34 o 
  -1  -4   3     1103.32     1110.33     18.34 o 
   0  -4   3     1638.11     1620.42     48.83 o 
   1  -4   3        8.71        9.86      0.75 o 
   2  -4   3      170.54      171.44      3.83 o 
   3  -4   3      374.41      387.77      7.47 o 
   4  -4   3       94.20       87.43      2.83 o 
   5  -4   3      107.53      106.40      3.34 o 
   6  -4   3      417.90      411.68      8.91 o 
   7  -4   3       35.01       36.01      2.06 o 
   8  -4   3       31.55       28.86      2.94 o 
   9  -4   3       17.36       12.36      2.31 o 
  10  -4   3        3.98        3.81      1.85 o 
  -9  -3   3        0.25       -0.02      1.08 o 
  -8  -3   3       11.63       12.16      1.67 o 
  -7  -3   3        2.64        2.44      0.85 o 
  -6  -3   3       41.35       43.16      2.49 o 
  -5  -3   3       34.84       39.12      2.16 o 
  -4  -3   3        0.96        1.53      1.10 o 
  -3  -3   3        2.78        2.20      0.43 o 
  -2  -3   3      105.68      111.40      2.55 o 
  -1  -3   3       71.89       60.47      1.52 o 
   0  -3   3       51.32       54.44      1.43 o 
   1  -3   3      533.68      564.05     12.93 o 
   2  -3   3       37.23       43.17      1.50 o 
   3  -3   3       45.33       58.79      2.04 o 
   4  -3   3       24.45       24.23      1.47 o 
   5  -3   3        2.28        1.60      0.70 o 
   6  -3   3        5.13        4.85      1.00 o 
   7  -3   3      150.10      144.68      4.11 o 
   8  -3   3       66.13       69.39      4.28 o 
   9  -3   3       35.59       36.38      3.50 o 
  10  -3   3        9.78        6.77      2.06 o 
 -10  -2   3        0.26       -0.44      1.01 o 
  -9  -2   3       27.23       24.74      2.56 o 
  -8  -2   3       45.20       44.28      3.37 o 
  -7  -2   3        4.32        3.75      0.86 o 
  -6  -2   3       18.91       15.54      1.22 o 
  -5  -2   3      397.48      415.34      7.86 o 
  -4  -2   3        0.83        3.18      0.53 o 
  -3  -2   3        7.00        8.08      0.62 o 
  -2  -2   3       38.99       43.38      1.21 o 
  -1  -2   3        0.00        0.44      0.41 o 
   0  -2   3      108.57      124.85      4.21 o 
   1  -2   3       66.66       61.83      1.62 o 
   2  -2   3      133.20      144.82      3.32 o 
   4  -2   3      278.01      289.27      5.90 o 
   5  -2   3       29.88       27.84      1.57 o 
   6  -2   3      215.12      218.85      5.19 o 
   7  -2   3      190.75      190.41      4.92 o 
   8  -2   3        5.79        4.78      1.66 o 
   9  -2   3       18.69       17.41      2.52 o 
  10  -2   3       46.04       52.86      4.17 o 
 -10  -1   3        1.11        1.31      1.30 o 
  -9  -1   3        4.63        5.26      1.60 o 
  -8  -1   3       68.33       63.80      2.91 o 
  -7  -1   3        8.82       10.19      1.20 o 
  -6  -1   3        5.42        9.94      1.05 o 
  -5  -1   3       40.40       38.61      1.31 o 
  -4  -1   3      235.12      242.35      3.99 o 
  -3  -1   3      528.04      515.43      9.17 o 
  -2  -1   3      158.41      147.98      7.50 o 
  -1  -1   3     1132.71     1072.84     25.15 o 
   0  -1   3      557.29      550.19      9.19 o 
   1  -1   3     2385.99     2312.68     36.56 o 
   2  -1   3       66.27       53.25      2.23 o 
   3  -1   3      387.92      416.72      7.67 o 
   4  -1   3      150.58      143.75      5.42 o 
   5  -1   3      100.79      104.39      3.02 o 
   6  -1   3      191.87      177.96      4.47 o 
   7  -1   3      143.33      137.79      3.99 o 
   8  -1   3       21.13       20.40      1.67 o 
   9  -1   3        2.53        4.04      1.56 o 
  10  -1   3        2.69        1.57      1.45 o 
 -10   0   3        3.18        3.86      1.54 o 
  -9   0   3       43.68       39.41      2.52 o 
  -8   0   3        4.73        4.85      1.17 o 
  -7   0   3        0.55        0.42      0.72 o 
  -6   0   3       11.14       13.16      1.16 o 
  -5   0   3        6.02        8.04      0.77 o 
  -4   0   3       42.34       42.38      1.16 o 
  -3   0   3      263.00      270.73      4.51 o 
  -2   0   3      695.87      626.86      8.55 o 
  -1   0   3      803.74      777.19     10.45 o 
   0   0   3      949.35      911.25     12.10 o 
   1   0   3      882.74      946.68     12.53 o 
   2   0   3      493.01      521.13      9.12 o 
   3   0   3     3152.80     3402.74     53.70 o 
   4   0   3       24.05       28.79      1.43 o 
   5   0   3       21.16       18.04      1.30 o 
   6   0   3       10.03        8.46      1.09 o 
   7   0   3        2.35        2.46      1.02 o 
   8   0   3      107.43      100.45      3.57 o 
   9   0   3        5.76        2.86      1.35 o 
 -10   1   3       33.53       31.65      3.19 o 
  -9   1   3       19.57       15.79      2.44 o 
  -8   1   3       64.03       53.73      3.37 o 
  -7   1   3        0.77        0.51      0.65 o 
  -6   1   3       36.96       41.13      1.85 o 
  -5   1   3       44.51       51.08      3.87 o 
  -4   1   3       29.22       34.29      4.15 o 
  -3   1   3      553.64      529.13      7.42 o 
  -2   1   3       68.36       59.01      1.32 o 
  -1   1   3     2270.74     2158.94     58.56 o 
   0   1   3      732.90      728.57      9.87 o 
   1   1   3       68.37       64.48      1.39 o 
   2   1   3      105.80      115.11      2.97 o 
   3   1   3      729.21      736.34     14.63 o 
   4   1   3       38.84       53.00      3.36 o 
   5   1   3      477.65      459.83     14.13 o 
   6   1   3       25.75       28.02      1.72 o 
   7   1   3       39.36       41.32      2.19 o 
   8   1   3        4.70        5.25      1.61 o 
   9   1   3        3.17        3.03      1.54 o 
 -10   2   3       12.53        8.20      2.02 o 
  -9   2   3       44.26       41.63      2.28 o 
  -8   2   3       14.99       17.13      1.50 o 
  -7   2   3        0.06        0.02      0.90 o 
  -6   2   3       17.89       18.15      1.32 o 
  -5   2   3      281.33      279.69      5.89 o 
  -4   2   3        6.52        7.45      0.82 o 
  -3   2   3      733.78      671.72     11.61 o 
  -2   2   3        0.05        0.02      0.28 o 
  -1   2   3      135.93      134.93      2.60 o 
   0   2   3       47.54       48.78      1.32 o 
   1   2   3      269.61      273.19      5.48 o 
   2   2   3       12.36       11.35      0.93 o 
   3   2   3     1083.24     1144.72     15.72 o 
   4   2   3       63.86       72.08      2.49 o 
   5   2   3        1.50        1.31      0.61 o 
   6   2   3        0.13       -0.18      0.63 o 
   7   2   3      121.42      127.87      5.86 o 
   8   2   3       32.47       33.20      3.21 o 
   9   2   3        7.90        8.20      2.04 o 
 -10   3   3       18.18       16.99      2.68 o 
  -9   3   3       14.77       13.84      2.83 o 
  -8   3   3       18.75       16.56      2.80 o 
  -7   3   3       51.01       51.37      2.29 o 
  -6   3   3       14.03       16.39      1.39 o 
  -5   3   3       31.54       28.06      2.80 o 
  -4   3   3        1.18        2.41      0.76 o 
  -3   3   3        0.58        0.29      0.67 o 
  -2   3   3      264.90      274.86      5.58 o 
  -1   3   3      276.76      262.87      5.31 o 
   0   3   3       37.62       28.73      1.30 o 
   1   3   3      241.93      227.34      4.97 o 
   2   3   3      266.21      280.92      5.99 o 
   3   3   3       41.19       45.02      1.94 o 
   4   3   3       40.96       32.28      2.43 o 
   5   3   3       26.65       30.24      2.23 o 
   6   3   3       96.52       93.94      4.78 o 
   7   3   3        5.95        6.39      1.65 o 
   8   3   3        8.34       10.47      2.11 o 
 -10   4   3        0.11       -0.05      0.80 o 
  -9   4   3        0.16        1.19      0.86 o 
  -8   4   3       15.40       12.32      1.67 o 
  -7   4   3       41.04       39.20      2.33 o 
  -6   4   3        0.51       -0.38      0.57 o 
  -5   4   3      177.43      172.60      7.26 o 
  -4   4   3       34.49       32.99      1.66 o 
  -3   4   3       12.76       11.03      2.07 o 
  -2   4   3       20.60       20.48      1.31 o 
  -1   4   3      168.55      197.69      6.55 o 
   0   4   3       42.73       39.14      2.48 o 
   1   4   3       41.00       45.30      2.78 o 
   2   4   3      186.85      187.76      6.77 o 
   3   4   3       52.92       59.23      3.42 o 
   4   4   3       23.49       21.41      2.29 o 
   5   4   3        5.95        5.53      1.50 o 
   6   4   3        2.21        0.19      0.98 o 
   7   4   3        5.51        6.95      1.97 o 
   8   4   3        0.21        0.16      1.51 o 
 -10   5   3        1.57        2.66      2.24 o 
  -9   5   3       23.19       22.16      1.97 o 
  -8   5   3       33.86       34.30      2.15 o 
  -7   5   3        0.25        0.37      0.62 o 
  -6   5   3      168.92      163.58      8.27 o 
  -5   5   3       12.97       10.79      3.35 o 
  -4   5   3       30.96       29.64      1.68 o 
  -3   5   3      113.78      110.10      3.31 o 
  -2   5   3        3.38        3.86      1.10 o 
   0   5   3        0.41        1.53      0.79 o 
   1   5   3        8.22        8.89      1.68 o 
   2   5   3        0.04       -0.19      0.60 o 
   3   5   3        0.00        0.99      0.90 o 
   4   5   3        0.46       -0.14      0.76 o 
   5   5   3        0.36        1.04      1.03 o 
   6   5   3        1.12        0.69      1.15 o 
   7   5   3        0.60        1.22      1.33 o 
 -10   6   3        1.91        2.75      1.12 o 
  -9   6   3       12.83       13.26      4.28 o 
  -8   6   3        1.31        1.17      0.81 o 
  -7   6   3       40.34       45.11      2.43 o 
  -6   6   3      158.64      151.78      8.55 o 
  -5   6   3        1.64        1.20      0.87 o 
  -4   6   3      118.09      106.64      4.95 o 
  -3   6   3        0.33        0.45      0.70 o 
  -2   6   3       31.41       35.66      2.68 o 
  -1   6   3        0.53       -0.56      0.57 o 
   0   6   3       32.38       28.74      2.67 o 
   1   6   3       10.86       11.36      1.97 o 
   2   6   3       42.07       46.62      3.41 o 
   3   6   3        5.64        4.11      1.47 o 
   4   6   3       12.46       11.42      2.13 o 
   5   6   3        0.37       -0.80      1.03 o 
   6   6   3       12.03        7.93      2.01 o 
   7   6   3       11.77       13.78      2.80 o 
  -9   7   3        0.50        2.22      1.58 o 
  -8   7   3        0.91        1.23      1.33 o 
  -7   7   3       19.02       20.12      2.72 o 
  -6   7   3       54.00       54.06      3.84 o 
  -5   7   3        0.06       -0.27      0.73 o 
  -4   7   3       20.24       14.89      2.14 o 
  -3   7   3       49.86       45.50      3.29 o 
  -2   7   3      110.44      115.70      5.45 o 
  -1   7   3       60.80       65.99      4.01 o 
   0   7   3        3.49        4.18      1.38 o 
   1   7   3        1.78        1.05      1.03 o 
   2   7   3        0.15       -0.47      0.99 o 
   3   7   3        5.39        6.85      1.80 o 
   4   7   3        1.91        2.76      1.51 o 
   5   7   3        4.40        5.75      1.87 o 
   6   7   3        0.00       -1.72      1.15 o 
  -8   8   3        6.47        5.37      1.87 o 
  -7   8   3        0.33        0.55      1.22 o 
  -6   8   3        7.23        4.90      1.67 o 
  -5   8   3        0.35        1.15      1.08 o 
  -4   8   3        7.63        4.40      1.44 o 
  -3   8   3       42.72       39.72      3.29 o 
  -2   8   3        1.34        1.00      1.01 o 
  -1   8   3        5.46        3.58      1.32 o 
   0   8   3        1.03        1.80      1.23 o 
   1   8   3        1.73        0.19      1.10 o 
   2   8   3       14.38       19.77      2.96 o 
   3   8   3        1.26        1.13      1.30 o 
   4   8   3        0.47       -0.15      1.10 o 
   5   8   3        0.07        0.98      1.48 o 
  -7   9   3        0.02       -0.11      1.23 o 
  -6   9   3        1.77        3.28      1.50 o 
  -5   9   3       20.74       19.14      2.80 o 
  -4   9   3       49.85       45.85      3.70 o 
  -3   9   3       17.93       16.89      2.65 o 
  -2   9   3      108.31      108.85      5.94 o 
  -1   9   3       20.08       16.53      2.66 o 
   0   9   3        0.74        0.91      1.13 o 
   1   9   3        3.00        1.49      1.47 o 
   2   9   3        0.84        0.77      1.34 o 
   3   9   3        4.39        3.39      1.73 o 
  -6  10   3       36.36       42.07      4.19 o 
  -5  10   3        0.02        0.37      1.13 o 
  -4  10   3        0.27       -0.18      1.07 o 
  -3  10   3        0.85        1.15      1.28 o 
  -1  10   3        0.47        1.31      1.44 o 
   0  10   3       13.31        9.75      2.36 o 
   1  10   3        4.20        6.72      2.29 o 
   2  10   3        0.87        0.10      1.56 o 
  -1 -11   4        1.28        0.60      1.53 o 
   0 -11   4        6.77        6.07      2.18 o 
   1 -11   4        9.97       10.37      2.63 o 
   2 -11   4        0.00       -0.33      1.54 o 
   3 -11   4        6.53        6.47      2.24 o 
   4 -11   4        0.56        1.00      1.66 o 
  -4 -10   4        0.01        0.03      1.45 o 
  -3 -10   4        1.27        1.92      1.68 o 
  -2 -10   4        0.53        0.92      1.60 o 
  -1 -10   4       20.14       16.16      2.96 o 
   0 -10   4       23.37       26.15      3.42 o 
   1 -10   4       44.98       45.36      4.31 o 
   2 -10   4       16.17       23.42      3.22 o 
   3 -10   4        0.67       -0.03      1.20 o 
   4 -10   4        0.84       -0.39      1.28 o 
  -5  -9   4        3.71        3.80      1.96 o 
  -4  -9   4       20.39       19.24      3.33 o 
  -3  -9   4       75.39       76.54      5.45 o 
  -2  -9   4       43.86       44.89      4.24 o 
  -1  -9   4        0.62        1.10      1.31 o 
   0  -9   4       15.11        9.73      2.17 o 
   1  -9   4       10.18        8.22      2.11 o 
   2  -9   4        0.16       -0.10      1.03 o 
   3  -9   4        0.25       -0.40      1.13 o 
   4  -9   4        3.38        1.94      1.49 o 
   5  -9   4        0.00        0.24      1.47 o 
   7  -9   4        3.51        2.02      1.63 o 
  -6  -8   4        2.69        1.88      1.81 o 
  -5  -8   4        4.50        4.41      1.96 o 
  -4  -8   4        1.55        1.79      1.33 o 
  -3  -8   4        0.17       -0.56      0.97 o 
  -2  -8   4       23.23       19.72      2.86 o 
  -1  -8   4      119.48      121.40      6.23 o 
   0  -8   4        0.36       -0.36      0.93 o 
   1  -8   4        0.07       -0.91      0.98 o 
   2  -8   4       73.80       74.49      4.48 o 
   3  -8   4        0.75        0.67      1.08 o 
   4  -8   4        1.96        0.69      1.24 o 
   5  -8   4        0.71        0.52      0.87 o 
   6  -8   4        2.43        1.41      1.25 o 
   7  -8   4       88.25      100.37      5.40 o 
   8  -8   4       15.63       18.66      2.96 o 
  -7  -7   4        1.16        1.29      1.79 o 
  -6  -7   4        1.68        3.95      1.79 o 
  -5  -7   4       27.68       23.50      3.22 o 
  -4  -7   4       24.48       26.65      3.24 o 
  -3  -7   4      116.89      126.98      6.34 o 
  -2  -7   4       63.14       66.94      4.32 o 
  -1  -7   4       27.62       31.33      3.06 o 
   0  -7   4       37.69       35.98      3.05 o 
   1  -7   4       25.03       22.87      2.57 o 
   2  -7   4       68.67       72.65      2.63 o 
   3  -7   4        9.09        8.97      1.16 o 
   4  -7   4      104.89      108.06      3.53 o 
   5  -7   4        2.17        2.27      0.94 o 
   6  -7   4       98.95      106.12      4.00 o 
   7  -7   4       54.92       58.85      3.97 o 
   8  -7   4       21.59       21.45      2.89 o 
  -7  -6   4       29.40       32.38      3.78 o 
  -6  -6   4        4.17        1.42      1.41 o 
  -5  -6   4        9.55        9.87      2.12 o 
  -4  -6   4        0.73        0.92      1.07 o 
  -3  -6   4        2.69        1.43      0.88 o 
  -2  -6   4       30.06       32.08      2.77 o 
  -1  -6   4      452.11      469.61     13.99 o 
   0  -6   4       50.41       49.68      3.28 o 
   1  -6   4      144.95      148.19      3.72 o 
   2  -6   4      104.34      107.87      3.10 o 
   3  -6   4      170.93      175.78     11.52 o 
   4  -6   4       50.73       49.65      2.28 o 
   5  -6   4      145.91      152.83      4.55 o 
   6  -6   4        5.77        2.51      1.12 o 
   7  -6   4       35.14       32.08      3.03 o 
   8  -6   4       15.54       18.01      2.72 o 
   9  -6   4        0.03        1.49      1.56 o 
  -7  -5   4       12.74       15.27      2.64 o 
  -6  -5   4       79.89       84.88      5.02 o 
  -5  -5   4      215.25      226.66      8.60 o 
  -4  -5   4       41.36       39.05      3.04 o 
  -3  -5   4      164.37      160.19      6.49 o 
  -2  -5   4      183.86      178.94      6.82 o 
  -1  -5   4       77.61       77.49      2.18 o 
   0  -5   4       19.72       25.24      1.16 o 
   1  -5   4       52.12       58.52      1.91 o 
   2  -5   4        0.93        0.36      0.42 o 
   3  -5   4       35.15       36.51      1.74 o 
   4  -5   4      148.09      152.27      4.16 o 
   5  -5   4        9.02        8.48      1.30 o 
   6  -5   4       10.16        8.57      1.36 o 
   7  -5   4        8.70        9.04      1.36 o 
   8  -5   4        0.70        0.49      1.24 o 
   9  -5   4        1.87        0.86      1.37 o 
  -8  -4   4       11.77       17.14      2.58 o 
  -7  -4   4       92.55      104.88      5.49 o 
  -6  -4   4        9.80        6.57      1.69 o 
  -5  -4   4      342.99      359.51     11.35 o 
  -4  -4   4      182.96      166.23      4.75 o 
  -3  -4   4      116.87      120.55      2.98 o 
  -2  -4   4      193.10      173.40      3.66 o 
  -1  -4   4      770.73      800.35     13.41 o 
   0  -4   4       48.95       54.86      1.54 o 
   1  -4   4       38.05       39.61      2.08 o 
   2  -4   4      148.21      157.70      5.73 o 
   3  -4   4      309.57      333.39      6.80 o 
   4  -4   4        0.05       -0.76      0.51 o 
   5  -4   4       74.25       79.25      2.92 o 
   6  -4   4        4.61        3.78      1.01 o 
   7  -4   4       48.07       51.45      2.48 o 
   8  -4   4       11.94       14.66      2.45 o 
   9  -4   4        4.20        5.50      1.81 o 
  -9  -3   4        9.05       12.25      2.48 o 
  -8  -3   4        4.98        6.18      1.86 o 
  -7  -3   4        7.53       10.47      1.17 o 
  -6  -3   4       24.30       25.58      1.48 o 
  -5  -3   4       79.02       82.14      2.49 o 
  -4  -3   4       45.20       39.35      1.50 o 
  -3  -3   4      282.53      286.71      5.44 o 
  -2  -3   4      441.75      442.69      7.71 o 
  -1  -3   4       74.25       84.28      3.65 o 
   0  -3   4        2.84        4.69      0.47 o 
   1  -3   4        9.74       13.21      1.20 o 
   2  -3   4       17.06       19.63      1.44 o 
   3  -3   4      272.73      306.42     11.53 o 
   4  -3   4      255.13      253.39      5.62 o 
   5  -3   4      144.89      138.94      6.72 o 
   6  -3   4      109.53      110.34      3.48 o 
   7  -3   4        2.86        2.10      0.95 o 
   8  -3   4       26.45       27.34      2.91 o 
   9  -3   4        9.23       11.70      2.34 o 
  -9  -2   4        7.50        6.57      1.24 o 
  -8  -2   4      115.29      103.87      3.61 o 
  -7  -2   4        3.02        3.51      0.98 o 
  -6  -2   4        5.71        4.66      0.70 o 
  -5  -2   4       22.70       24.50      1.27 o 
  -4  -2   4      109.39      102.14      3.69 o 
  -3  -2   4        0.33       -0.12      0.28 o 
  -2  -2   4      561.14      548.89     12.38 o 
  -1  -2   4      724.16      773.26     19.13 o 
   0  -2   4       44.11       57.99      1.47 o 
   1  -2   4       78.13       79.80      2.08 o 
   2  -2   4      813.04      820.79     16.91 o 
   3  -2   4       36.44       34.91      1.58 o 
   4  -2   4       31.54       41.59      1.84 o 
   5  -2   4       44.69       44.08      2.01 o 
   6  -2   4      149.18      142.96      5.20 o 
   7  -2   4       52.99       53.60      2.44 o 
   8  -2   4       23.34       21.74      2.60 o 
   9  -2   4        9.24        4.75      1.75 o 
 -10  -1   4       17.45       17.40      2.51 o 
  -9  -1   4        5.43       10.71      2.01 o 
  -8  -1   4        0.07       -0.10      0.74 o 
  -7  -1   4       34.42       37.28      3.02 o 
  -6  -1   4       82.03       76.54      2.59 o 
  -5  -1   4      257.89      263.20      4.46 o 
  -4  -1   4       90.02       85.98      1.92 o 
  -3  -1   4        1.17        2.64      1.00 o 
  -2  -1   4        2.28        2.54      0.37 o 
  -1  -1   4      967.84     1006.11     16.35 o 
   0  -1   4       31.49       32.59      1.22 o 
   1  -1   4      196.41      191.12      3.96 o 
   2  -1   4      136.69      149.39      3.45 o 
   3  -1   4      179.90      197.68      4.37 o 
   4  -1   4      184.20      202.83      4.65 o 
   5  -1   4        4.40        5.70      0.93 o 
   6  -1   4        1.43        1.68      0.72 o 
   7  -1   4       28.59       28.54      1.80 o 
   8  -1   4        8.90        9.68      1.33 o 
   9  -1   4       25.69       26.10      3.01 o 
 -10   0   4       33.18       37.08      3.40 o 
  -9   0   4       36.05       30.13      2.07 o 
  -8   0   4       59.12       50.94      3.61 o 
  -7   0   4       12.65       13.48      1.29 o 
  -6   0   4       85.60       89.44      2.83 o 
  -5   0   4      512.79      490.57      7.28 o 
  -4   0   4      321.09      316.55      4.92 o 
  -3   0   4       60.89       56.11      1.60 o 
  -2   0   4      392.42      379.32      5.64 o 
  -1   0   4        0.27        0.51      0.98 o 
   0   0   4       95.15      102.92      2.03 o 
   1   0   4      916.42      951.02     12.79 o 
   2   0   4      451.22      510.22      7.20 o 
   3   0   4      312.51      297.35      7.51 o 
   4   0   4      254.56      250.52      5.52 o 
   5   0   4        2.81        2.04      0.69 o 
   6   0   4       75.01       73.68      2.76 o 
   7   0   4       15.98       15.27      1.48 o 
   8   0   4        0.69        1.00      0.79 o 
   9   0   4       22.57       29.16      3.29 o 
 -10   1   4        0.07        0.73      0.93 o 
  -9   1   4        0.87        1.20      0.91 o 
  -8   1   4        3.46        1.85      0.88 o 
  -7   1   4       49.44       41.49      2.54 o 
  -6   1   4       32.89       34.27      1.75 o 
  -5   1   4      133.04      131.46      3.47 o 
  -4   1   4      178.04      171.32      3.00 o 
  -3   1   4      103.46      130.70      2.45 o 
  -2   1   4     2818.60     2931.90     37.73 o 
  -1   1   4       63.48       64.52      1.94 o 
   0   1   4      446.01      486.20      7.00 o 
   1   1   4      769.84      809.57     14.10 o 
   2   1   4     1045.19     1035.22     17.49 o 
   3   1   4      372.95      357.31      7.10 o 
   4   1   4        5.40        3.60      0.82 o 
   5   1   4      539.71      569.34     10.97 o 
   6   1   4      249.35      225.02     13.00 o 
   7   1   4        2.11        1.75      1.52 o 
   8   1   4        1.19        1.19      0.87 o 
   9   1   4        1.52        2.03      1.40 o 
 -10   2   4        0.20        0.59      0.90 o 
  -9   2   4        1.02        0.23      0.80 o 
  -8   2   4        5.12        8.34      1.23 o 
  -7   2   4        1.63        0.95      0.73 o 
  -6   2   4       22.67       19.75      1.45 o 
  -5   2   4      379.35      375.96      7.54 o 
  -4   2   4       26.15       24.12      0.81 o 
  -3   2   4      148.27      162.73      2.88 o 
  -2   2   4        7.39        8.12      0.59 o 
  -1   2   4      444.34      472.97      6.94 o 
   0   2   4       73.39       78.30      2.10 o 
   1   2   4       10.47       11.04      1.26 o 
   2   2   4      150.32      157.84      5.55 o 
   3   2   4      168.28      167.57      4.25 o 
   4   2   4      142.27      149.58      3.34 o 
   5   2   4       34.02       33.38      1.89 o 
   6   2   4       63.14       60.09      2.64 o 
   7   2   4       51.36       48.40      2.53 o 
   8   2   4        0.56        0.62      1.06 o 
 -10   3   4        1.66        1.24      1.05 o 
  -9   3   4       11.25        7.81      1.72 o 
  -8   3   4        0.10        0.11      0.95 o 
  -7   3   4       19.82       19.57      1.61 o 
  -6   3   4        0.12       -0.04      0.56 o 
  -5   3   4        2.64        1.44      1.05 o 
  -4   3   4       18.22       16.12      1.24 o 
  -3   3   4      144.81      142.96      3.68 o 
  -2   3   4      366.00      407.06      6.23 o 
  -1   3   4       59.66       66.23      1.95 o 
   0   3   4      160.61      158.33      3.06 o 
   1   3   4       28.42       30.85      1.55 o 
   2   3   4       99.34      100.39      3.11 o 
   3   3   4        0.00       -0.41      0.50 o 
   4   3   4        0.41        0.08      0.54 o 
   5   3   4       83.42       86.26      3.25 o 
   6   3   4       14.51       15.45      2.44 o 
   7   3   4        0.55       -0.22      0.73 o 
   8   3   4        7.30        8.95      1.69 o 
 -10   4   4        2.91        3.67      1.20 o 
  -9   4   4       26.39       28.43      2.16 o 
  -8   4   4       32.10       38.55      2.30 o 
  -7   4   4      116.92      113.50      3.77 o 
  -6   4   4      224.49      222.23      5.55 o 
  -5   4   4        0.01       -0.34      0.54 o 
  -4   4   4        3.15        2.85      0.71 o 
  -3   4   4      247.08      232.14      5.36 o 
  -2   4   4      225.89      221.44      5.06 o 
  -1   4   4       94.61      106.62      3.07 o 
   0   4   4        1.93        1.17      0.76 o 
   1   4   4      290.59      273.42      8.85 o 
   2   4   4      168.00      163.46      6.43 o 
   3   4   4        1.36        1.95      0.98 o 
   4   4   4       12.52       14.82      2.11 o 
   5   4   4        0.02       -0.60      0.63 o 
   6   4   4       74.79       73.31      4.69 o 
   7   4   4       29.15       27.22      3.53 o 
 -10   5   4        0.22        1.10      0.90 o 
  -9   5   4        2.16        4.64      1.18 o 
  -8   5   4       19.25       17.22      1.77 o 
  -7   5   4       58.15       56.56      2.66 o 
  -6   5   4        0.30        1.20      0.70 o 
  -5   5   4       23.42       24.95      1.76 o 
  -4   5   4       33.54       33.65      1.84 o 
  -3   5   4      149.53      158.79      4.34 o 
  -2   5   4        5.04        5.66      0.88 o 
  -1   5   4        6.79        8.73      1.57 o 
   0   5   4        0.14       -0.18      0.73 o 
   1   5   4        0.15       -0.32      0.66 o 
   2   5   4      205.32      212.50      7.95 o 
   3   5   4       74.42       84.57      4.71 o 
   4   5   4        0.08        1.08      1.01 o 
   5   5   4        1.56        0.50      0.96 o 
   6   5   4       13.89        9.71      2.18 o 
   7   5   4        0.73        2.59      1.59 o 
  -9   6   4        0.42        1.61      0.97 o 
  -8   6   4       11.31       14.61      2.16 o 
  -7   6   4        0.02        0.30      0.69 o 
  -6   6   4       33.40       33.55      2.25 o 
  -5   6   4      107.74      111.68      3.81 o 
  -4   6   4      154.25      145.22      4.73 o 
  -3   6   4        7.00       10.20      1.90 o 
  -2   6   4      153.64      163.97      6.57 o 
  -1   6   4       62.69       67.24      3.98 o 
   0   6   4       10.73        8.26      1.75 o 
   1   6   4        0.77        0.98      0.91 o 
   2   6   4       79.72       76.66      4.62 o 
   3   6   4       10.61       11.53      2.21 o 
   4   6   4        8.39        8.45      1.96 o 
   5   6   4       11.69        9.07      2.10 o 
   6   6   4        1.74        1.00      1.33 o 
  -9   7   4        0.35        1.12      1.00 o 
  -8   7   4        7.94        9.10      2.14 o 
  -7   7   4       44.74       37.78      3.55 o 
  -6   7   4       57.33       61.15      4.25 o 
  -5   7   4       79.96       90.76      5.05 o 
  -4   7   4       12.86       14.16      2.29 o 
  -3   7   4       59.46       60.80      3.99 o 
  -2   7   4       13.62       10.63      2.00 o 
  -1   7   4       34.25       32.31      3.13 o 
   0   7   4        9.61       10.01      2.00 o 
   1   7   4        0.17       -0.97      0.80 o 
   2   7   4       18.92       18.09      2.74 o 
   3   7   4        0.59       -0.08      1.10 o 
   4   7   4       13.52       11.67      2.43 o 
   5   7   4        0.06        0.61      1.42 o 
  -8   8   4        0.02        0.36      1.29 o 
  -7   8   4        2.60        1.58      1.45 o 
  -6   8   4      109.00      117.84      6.25 o 
  -5   8   4       68.47       64.64      4.43 o 
  -4   8   4        1.07        0.02      0.93 o 
  -3   8   4       10.17        9.52      2.09 o 
  -2   8   4        0.05        0.32      0.93 o 
  -1   8   4        8.45        7.75      1.97 o 
   0   8   4       16.12       15.17      2.66 o 
   1   8   4        1.25       -0.89      1.01 o 
   2   8   4        5.56        7.49      2.12 o 
   3   8   4        2.24        3.73      1.72 o 
   4   8   4       11.96        9.89      2.44 o 
  -7   9   4       15.10       15.04      2.85 o 
  -6   9   4        2.08        4.21      1.65 o 
  -5   9   4       13.66       12.34      2.49 o 
  -4   9   4        1.14        0.17      1.00 o 
  -3   9   4        5.99        2.76      1.46 o 
  -2   9   4        0.02        0.42      1.20 o 
  -1   9   4        1.94        0.81      1.16 o 
   0   9   4        3.43        2.29      1.51 o 
   1   9   4        0.41        1.65      1.46 o 
   2   9   4       13.00       15.19      3.01 o 
   3   9   4        0.50        1.24      1.62 o 
  -5  10   4        0.45       -0.77      1.21 o 
  -4  10   4        1.57        1.64      1.40 o 
  -3  10   4        1.13        0.23      1.28 o 
  -2  10   4        0.18       -0.85      1.08 o 
  -1  10   4        7.53        4.13      1.81 o 
   0  10   4       13.79       19.63      3.39 o 
  -1 -11   5        0.45        2.74      1.85 o 
   0 -11   5        0.18        0.16      1.56 o 
   1 -11   5        2.41        2.05      1.76 o 
   2 -11   5        4.49        6.03      2.22 o 
   3 -11   5        3.03        1.28      1.68 o 
  -3 -10   5        0.92       -0.38      1.29 o 
  -2 -10   5        0.49        0.32      1.28 o 
  -1 -10   5        7.91        8.91      2.31 o 
   0 -10   5        2.41        0.70      1.40 o 
   1 -10   5        0.28        1.17      1.36 o 
   2 -10   5        1.58        2.05      1.39 o 
   3 -10   5        1.31        0.15      1.41 o 
   4 -10   5       11.61       12.86      2.73 o 
   5 -10   5        2.69        2.27      2.14 o 
  -5  -9   5        0.32       -0.11      1.59 o 
  -4  -9   5        4.07        1.22      1.63 o 
  -3  -9   5       15.71       13.30      2.72 o 
  -2  -9   5        0.72        1.20      1.29 o 
  -1  -9   5        0.00       -0.58      1.02 o 
   0  -9   5        6.31        3.97      1.73 o 
   1  -9   5       11.51       13.15      2.56 o 
   2  -9   5       44.78       37.65      3.68 o 
   3  -9   5       57.56       60.96      4.43 o 
   4  -9   5        0.97       -1.17      1.48 o 
   5  -9   5        8.53        9.86      2.72 o 
  -6  -8   5        0.49        0.16      1.48 o 
  -5  -8   5        1.85        1.15      1.61 o 
  -4  -8   5        7.17        7.34      2.09 o 
  -3  -8   5        0.78        1.05      1.30 o 
  -2  -8   5       17.26       15.85      2.66 o 
  -1  -8   5       11.21        8.14      1.98 o 
   0  -8   5       14.50       13.39      2.43 o 
   1  -8   5       13.25       11.98      2.23 o 
   2  -8   5       48.42       38.40      3.27 o 
   3  -8   5        5.33        3.10      1.41 o 
   4  -8   5      181.37      191.99      8.20 o 
   5  -8   5        1.72        2.27      1.98 o 
   6  -8   5       20.96       22.35      3.94 o 
  -7  -7   5        6.53        7.22      2.43 o 
  -6  -7   5       14.85       12.87      2.68 o 
  -5  -7   5        9.72       10.42      2.30 o 
  -4  -7   5       39.97       35.91      3.64 o 
  -3  -7   5       27.71       28.62      3.25 o 
  -2  -7   5        9.26        8.91      1.95 o 
  -1  -7   5       18.88       18.66      2.55 o 
   0  -7   5        9.09        9.46      1.93 o 
   1  -7   5       12.59       10.34      2.06 o 
   2  -7   5        3.97        6.67      1.73 o 
   3  -7   5        8.66        8.64      1.88 o 
   4  -7   5       14.47       17.79      2.80 o 
   5  -7   5        0.01       -0.31      2.07 o 
   6  -7   5       30.48       31.70      3.05 o 
   7  -7   5       43.97       49.02      3.73 o 
   8  -7   5        6.43        6.72      2.12 o 
  -7  -6   5        2.28        1.69      1.58 o 
  -6  -6   5        6.04        5.83      1.95 o 
  -5  -6   5       41.60       46.06      3.82 o 
  -4  -6   5        1.67        1.74      1.24 o 
  -3  -6   5       21.15       20.89      2.61 o 
  -2  -6   5       16.67       14.52      2.16 o 
  -1  -6   5       71.03       81.55      4.53 o 
   0  -6   5       12.80       11.40      1.91 o 
   1  -6   5        0.01        0.41      0.83 o 
   2  -6   5       73.12       66.39      3.95 o 
   3  -6   5      167.53      185.42      7.48 o 
   4  -6   5       79.35       78.89      2.99 o 
   5  -6   5       14.83       12.79      1.55 o 
   6  -6   5        5.56        5.68      1.31 o 
   7  -6   5        4.83        2.50      1.24 o 
   8  -6   5        0.69        3.61      1.64 o 
  -7  -5   5       45.99       52.62      4.11 o 
  -6  -5   5        1.99        1.94      1.36 o 
  -5  -5   5        2.67        2.24      1.31 o 
  -4  -5   5        0.10       -0.49      0.71 o 
  -3  -5   5       26.19       20.88      2.36 o 
  -2  -5   5        6.70        7.29      1.54 o 
  -1  -5   5        1.07        3.57      1.16 o 
   0  -5   5       76.72       71.08      3.84 o 
   1  -5   5        1.84        2.51      0.99 o 
   2  -5   5       13.24       13.81      2.59 o 
   3  -5   5        0.05       -0.36      0.53 o 
   4  -5   5        5.32        3.22      0.97 o 
   5  -5   5       11.69       11.52      1.45 o 
   6  -5   5       77.75       82.45      3.27 o 
   7  -5   5       16.92       16.75      1.75 o 
   8  -5   5        1.12        3.89      1.69 o 
  -9  -4   5       15.38       12.93      2.70 o 
  -8  -4   5       93.69       90.81      5.30 o 
  -6  -4   5       28.67       29.68      2.91 o 
  -5  -4   5        5.87        5.49      1.52 o 
  -4  -4   5       79.29       69.97      3.85 o 
  -3  -4   5       87.99       85.26      4.19 o 
  -2  -4   5       18.92       19.38      2.05 o 
  -1  -4   5       80.89       76.72      3.83 o 
   0  -4   5       51.55       52.79      3.10 o 
   1  -4   5       85.11       94.36      2.40 o 
   2  -4   5       98.39      101.73      2.81 o 
   3  -4   5      262.59      276.32      6.06 o 
   4  -4   5        2.11        0.38      0.76 o 
   5  -4   5        8.86       10.98      1.66 o 
   6  -4   5        0.81        0.58      1.71 o 
   7  -4   5        2.53        2.46      1.16 o 
   8  -4   5        0.94        3.14      1.43 o 
   9  -4   5        2.61        1.46      1.48 o 
  -9  -3   5        0.01        0.29      1.50 o 
  -8  -3   5        1.88        2.87      1.71 o 
  -7  -3   5       90.11       97.77      5.20 o 
  -6  -3   5      154.12      153.41      6.07 o 
  -5  -3   5      243.40      233.02      7.83 o 
  -4  -3   5      195.30      187.98      6.63 o 
  -3  -3   5      176.33      194.37      6.68 o 
  -2  -3   5      472.15      507.81     13.82 o 
  -1  -3   5      458.44      471.87     13.02 o 
   0  -3   5       93.43      100.05      4.37 o 
   1  -3   5      119.16      118.36      2.80 o 
   2  -3   5        0.00        0.25      0.44 o 
   3  -3   5        2.58        3.17      1.20 o 
   4  -3   5       23.73       23.91      1.66 o 
   5  -3   5       26.28       26.78      1.74 o 
   6  -3   5       31.30       34.04      1.97 o 
   7  -3   5       61.12       59.29      4.50 o 
   8  -3   5        7.28        7.92      1.30 o 
   9  -3   5       20.24       26.83      3.18 o 
 -10  -2   5        6.67        6.32      2.26 o 
  -9  -2   5        0.12       -1.28      1.31 o 
  -8  -2   5       42.34       48.53      3.82 o 
  -7  -2   5       81.73       79.95      4.60 o 
  -6  -2   5      193.06      202.80      7.67 o 
  -5  -2   5        4.46        5.98      0.66 o 
  -4  -2   5       34.34       40.08      3.46 o 
  -3  -2   5      166.21      178.06      3.58 o 
  -2  -2   5      877.68      959.70     23.58 o 
  -1  -2   5       12.84       11.18      1.45 o 
   0  -2   5        0.28        1.06      0.36 o 
   1  -2   5      177.72      192.81      4.63 o 
   2  -2   5       36.03       33.36      1.49 o 
   3  -2   5       23.93       28.12      3.88 o 
   4  -2   5       31.33       28.88      2.49 o 
   5  -2   5       18.18       22.01      1.55 o 
   6  -2   5        2.82        3.66      0.92 o 
   7  -2   5        0.29        0.02      0.70 o 
   8  -2   5        2.12        1.47      0.86 o 
   9  -2   5        8.31        5.88      1.83 o 
 -10  -1   5       47.09       62.77      4.58 o 
  -9  -1   5       21.31       17.00      2.68 o 
  -8  -1   5        4.71        5.38      1.77 o 
  -7  -1   5        0.01       -0.35      0.57 o 
  -6  -1   5        1.29        1.82      0.71 o 
  -5  -1   5       49.62       46.45      1.46 o 
  -4  -1   5      418.39      429.25      6.51 o 
  -3  -1   5      543.93      544.55      7.87 o 
  -2  -1   5       12.77       12.84      0.68 o 
  -1  -1   5     1747.93     1788.83     26.62 o 
   0  -1   5       33.05       40.27      1.23 o 
   1  -1   5       21.39       17.93      0.84 o 
   2  -1   5      208.60      223.81      4.96 o 
   3  -1   5      103.09       98.74      2.90 o 
   4  -1   5      119.10      114.23      3.33 o 
   5  -1   5      120.95      124.20      3.67 o 
   6  -1   5       72.00       61.68      2.58 o 
   7  -1   5        5.45        6.02      1.14 o 
   8  -1   5       17.41       15.61      1.69 o 
   9  -1   5        3.36        3.12      1.10 o 
  -9   0   5       33.93       32.14      4.45 o 
  -8   0   5       54.82       61.49      2.68 o 
  -7   0   5       71.95       66.10      2.60 o 
  -6   0   5        4.94        5.80      1.47 o 
  -5   0   5      146.49      132.70      3.49 o 
  -4   0   5       95.46       97.43      2.42 o 
  -3   0   5       32.90       29.59      1.13 o 
  -2   0   5     1249.62     1439.52     28.68 o 
  -1   0   5        7.24        4.88      0.55 o 
   0   0   5      251.77      245.92      4.27 o 
   1   0   5      139.30      152.36      2.82 o 
   2   0   5       60.79       65.80      1.58 o 
   3   0   5       92.01       95.29      2.89 o 
   4   0   5        2.10        1.82      0.66 o 
   5   0   5        3.36        6.51      1.05 o 
   6   0   5       56.06       52.61      2.46 o 
   7   0   5        3.09        1.79      0.86 o 
   8   0   5        1.00        1.02      1.25 o 
 -10   1   5        0.20       -1.21      0.81 o 
  -9   1   5       29.51       34.42      3.06 o 
  -8   1   5        2.49        2.49      0.92 o 
  -7   1   5      120.63      120.58      3.72 o 
  -6   1   5       59.72       59.65      2.37 o 
  -5   1   5      196.88      189.85      4.54 o 
  -4   1   5       95.23       99.45      2.16 o 
  -3   1   5      285.01      303.03      4.86 o 
  -2   1   5        0.32        0.47      0.53 o 
  -1   1   5     1180.76     1277.26     20.99 o 
   0   1   5      192.36      192.97      4.96 o 
   1   1   5      614.28      653.86      9.35 o 
   2   1   5      224.80      234.29      3.96 o 
   3   1   5       16.82       18.20      2.50 o 
   4   1   5        6.21        5.92      0.93 o 
   5   1   5       41.82       41.88      2.09 o 
   6   1   5        1.71        1.49      0.74 o 
   7   1   5        0.28        0.05      0.68 o 
   8   1   5        0.05        0.81      0.79 o 
 -10   2   5        5.07        5.94      1.31 o 
  -9   2   5        6.74        6.36      1.27 o 
  -8   2   5        7.84        8.61      1.32 o 
  -7   2   5        2.85        1.39      1.04 o 
  -6   2   5      212.86      206.47      5.12 o 
  -5   2   5        0.00        0.28      0.97 o 
  -4   2   5       32.52       31.50      1.61 o 
  -3   2   5        7.89       11.61      1.47 o 
  -2   2   5        5.43        9.24      1.16 o 
  -1   2   5        7.91        9.82      0.71 o 
   0   2   5      701.91      694.71      9.95 o 
   1   2   5      373.04      367.50      5.83 o 
   2   2   5        0.75        0.20      0.77 o 
   3   2   5      319.18      314.77      9.18 o 
   4   2   5       66.80       55.68      2.86 o 
   5   2   5        2.53        3.11      0.89 o 
   6   2   5       44.14       37.41      2.21 o 
   7   2   5       11.88       13.35      1.64 o 
   8   2   5        0.45        1.73      1.40 o 
 -10   3   5        5.17        4.15      1.23 o 
  -9   3   5        7.77        8.76      1.42 o 
  -8   3   5        0.00       -0.80      0.84 o 
  -7   3   5       36.62       37.57      2.92 o 
  -6   3   5      108.44       97.97      6.47 o 
  -5   3   5      198.12      188.59      4.82 o 
  -4   3   5      155.15      165.46      4.30 o 
  -3   3   5        3.98        3.63      0.93 o 
  -2   3   5      202.41      227.02      4.05 o 
  -1   3   5       56.92       53.04      1.60 o 
   0   3   5       24.38       24.52      1.12 o 
   1   3   5       56.37       64.55      6.84 o 
   2   3   5      708.79      664.62     14.84 o 
   3   3   5        3.08        3.13      0.77 o 
   4   3   5       80.65       79.19      3.05 o 
   5   3   5       78.21       69.50      4.83 o 
   6   3   5        8.78        7.89      1.38 o 
   7   3   5        0.16       -0.29      1.21 o 
 -10   4   5        0.59        0.79      1.00 o 
  -9   4   5        3.15        2.50      0.98 o 
  -8   4   5        9.80       11.85      1.56 o 
  -7   4   5      209.55      213.58      8.64 o 
  -6   4   5       34.54       36.96      2.16 o 
  -5   4   5      382.48      392.57     20.35 o 
  -4   4   5       13.88       14.35      1.33 o 
  -3   4   5        0.91        0.58      0.71 o 
  -2   4   5       96.29       82.53      2.77 o 
  -1   4   5       80.44       90.83      2.73 o 
   0   4   5      239.06      233.92      5.51 o 
   1   4   5      205.97      216.93      5.41 o 
   2   4   5       55.01       61.24      2.62 o 
   3   4   5       25.20       22.98      1.79 o 
   4   4   5        2.23        0.75      0.92 o 
   5   4   5       85.57       76.23      4.68 o 
   6   4   5        1.51        2.34      1.56 o 
   7   4   5        0.96       -0.07      1.25 o 
  -9   5   5        1.49        2.59      1.29 o 
  -8   5   5        1.95        2.01      0.93 o 
  -7   5   5       14.19       13.75      2.41 o 
  -6   5   5      526.52      582.68     23.33 o 
  -5   5   5      375.96      392.43      8.57 o 
  -4   5   5      142.03      153.04      4.42 o 
  -3   5   5       45.15       41.97      2.09 o 
  -2   5   5      197.03      184.50      9.79 o 
  -1   5   5       61.74       58.30      3.65 o 
   0   5   5       10.62        8.37      1.69 o 
   1   5   5       34.02       37.68      3.08 o 
   2   5   5        1.66        3.72      1.38 o 
   3   5   5       26.39       22.56      2.80 o 
   4   5   5       20.78       22.37      2.93 o 
   5   5   5        0.32       -0.13      1.04 o 
   6   5   5        2.08        1.56      1.36 o 
  -9   6   5        0.76        0.28      0.78 o 
  -8   6   5        0.85        0.46      0.87 o 
  -7   6   5       81.23       84.96      3.54 o 
  -6   6   5        0.73        1.55      0.83 o 
  -5   6   5       31.74       34.55      2.27 o 
  -4   6   5       26.98       27.86      2.00 o 
  -3   6   5       91.49       99.25      5.10 o 
  -2   6   5       35.80       36.47      3.02 o 
  -1   6   5       17.42       14.45      2.22 o 
   0   6   5      230.00      224.06      8.58 o 
   1   6   5        3.74        1.73      1.19 o 
   2   6   5        6.26        7.52      1.92 o 
   3   6   5        1.92        1.78      1.17 o 
   4   6   5       12.04       11.26      2.28 o 
   5   6   5       18.49       11.44      2.45 o 
  -8   7   5        3.27        2.20      1.67 o 
  -7   7   5       68.45       70.33      5.77 o 
  -6   7   5       80.18       85.66      3.62 o 
  -5   7   5        0.04       -0.42      0.91 o 
  -4   7   5       19.91       21.62      2.79 o 
  -3   7   5        3.76        3.99      1.49 o 
  -2   7   5        4.80        2.46      1.28 o 
  -1   7   5       11.21       11.64      2.16 o 
   0   7   5        2.92        1.00      1.22 o 
   1   7   5       76.89       87.62      5.37 o 
   2   7   5       90.70      102.23      5.91 o 
   3   7   5        0.63        2.40      1.50 o 
   4   7   5       15.22       17.54      2.94 o 
  -7   8   5        8.12        7.28      2.13 o 
  -6   8   5       29.91       24.54      3.25 o 
  -5   8   5       34.42       41.03      3.85 o 
  -4   8   5        7.06        6.66      1.87 o 
  -3   8   5        0.71        0.85      1.13 o 
  -2   8   5       28.58       22.88      3.03 o 
  -1   8   5        6.83        5.97      1.75 o 
   0   8   5        7.41        7.42      2.00 o 
   1   8   5       64.33       52.94      4.38 o 
   2   8   5        2.65        1.15      1.45 o 
   3   8   5        0.71        2.16      1.62 o 
  -6   9   5        0.95        1.17      1.49 o 
  -5   9   5        5.39        4.53      1.81 o 
  -4   9   5        0.55        1.49      1.35 o 
  -3   9   5       23.08       21.28      3.20 o 
  -2   9   5        2.46        0.77      1.39 o 
  -1   9   5        7.23        4.96      1.93 o 
   0   9   5        2.15        1.22      1.50 o 
   1   9   5        1.10        0.81      1.57 o 
  -3  10   5        5.71        6.71      2.22 o 
  -2  10   5        0.06        0.39      1.35 o 
  -3 -10   6        1.50        0.15      1.60 o 
  -2 -10   6        3.34        2.80      1.70 o 
  -1 -10   6        0.31        0.65      1.46 o 
   0 -10   6        1.11        1.07      1.52 o 
   1 -10   6        5.90        7.00      2.23 o 
   2 -10   6        9.07        7.94      2.32 o 
   3 -10   6        6.36        4.88      2.11 o 
   4 -10   6        0.03        0.20      1.70 o 
  -4  -9   6        7.86        9.80      2.59 o 
  -3  -9   6        2.50        2.17      1.53 o 
  -2  -9   6        4.04        4.57      2.05 o 
  -1  -9   6       35.72       25.70      3.42 o 
   0  -9   6        7.78        7.00      2.05 o 
   1  -9   6       23.80       23.12      3.17 o 
   2  -9   6        0.94        1.86      1.55 o 
   3  -9   6        1.59        1.96      1.54 o 
   4  -9   6       28.12       30.71      3.81 o 
   5  -9   6        3.30        0.07      2.44 o 
   6  -9   6        7.61        2.06      2.91 o 
  -6  -8   6        1.63        2.32      1.80 o 
  -5  -8   6        7.73        8.77      2.46 o 
  -4  -8   6       17.82       14.15      2.75 o 
  -3  -8   6        0.34        0.65      1.29 o 
  -2  -8   6        0.01       -0.45      1.05 o 
  -1  -8   6        0.71        1.26      1.18 o 
   0  -8   6        0.24        0.41      1.05 o 
   1  -8   6        0.09       -0.62      0.97 o 
   2  -8   6       28.82       31.05      3.35 o 
   3  -8   6       63.56       81.74      5.29 o 
   4  -8   6        1.35       -0.36      1.79 o 
   5  -8   6       16.16       19.40      3.79 o 
   6  -8   6       37.94       42.28      5.00 o 
  -7  -7   6        7.39        8.06      2.53 o 
  -6  -7   6        1.95        1.48      1.61 o 
  -5  -7   6        4.05        3.15      1.57 o 
  -4  -7   6       36.11       35.66      3.68 o 
  -3  -7   6        3.07        2.97      1.41 o 
  -2  -7   6       89.57      102.96      5.65 o 
  -1  -7   6      201.89      192.98      8.08 o 
   0  -7   6       14.30       14.78      2.40 o 
   1  -7   6       21.85       17.64      2.53 o 
   2  -7   6        5.02        6.30      1.83 o 
   3  -7   6        1.30        0.96      1.35 o 
   4  -7   6       18.46       22.56      3.36 o 
   5  -7   6       14.01       12.53      3.55 o 
   6  -7   6        1.36       -0.21      2.51 o 
   7  -7   6        0.36       -2.05      2.07 o 
  -6  -6   6       12.74       13.83      2.56 o 
  -5  -6   6        9.15        5.50      1.75 o 
  -4  -6   6        6.36        6.44      1.74 o 
  -3  -6   6        0.35        0.89      0.99 o 
  -2  -6   6       53.99       50.41      3.62 o 
  -1  -6   6        0.02        0.03      0.81 o 
   0  -6   6       90.81       85.21      4.66 o 
   1  -6   6       64.70       59.23      3.88 o 
   2  -6   6        7.90        7.40      1.88 o 
   3  -6   6       94.52       95.28      5.51 o 
   4  -6   6        0.00       -2.66      1.77 o 
   5  -6   6       23.35       22.74      3.68 o 
   6  -6   6        2.31        4.66      2.44 o 
   7  -6   6       24.82       29.56      3.61 o 
   8  -6   6        7.83        5.28      1.91 o 
  -8  -5   6       15.08       18.22      2.96 o 
  -6  -5   6       27.93       35.61      3.37 o 
  -5  -5   6        2.58        2.68      1.29 o 
  -4  -5   6        1.60        3.41      1.34 o 
  -3  -5   6        8.91       10.34      1.91 o 
  -2  -5   6      357.36      368.97     11.68 o 
  -1  -5   6        4.08        6.19      1.48 o 
   0  -5   6       18.33       18.85      2.31 o 
   1  -5   6      118.82      111.21      5.33 o 
   2  -5   6        5.10        3.23      1.66 o 
   3  -5   6        3.31        1.29      2.01 o 
   4  -5   6        9.24        7.74      2.83 o 
   5  -5   6        2.96        2.29      1.18 o 
   6  -5   6       32.09       32.38      2.25 o 
   7  -5   6       39.92       44.83      2.63 o 
   8  -5   6        1.03        1.65      1.43 o 
  -9  -4   6        0.90       -0.49      1.54 o 
  -8  -4   6       35.83       38.51      3.87 o 
  -7  -4   6       34.15       39.61      3.66 o 
  -6  -4   6       20.66       20.00      2.44 o 
  -5  -4   6        4.15        2.55      1.23 o 
  -4  -4   6       36.92       34.08      2.80 o 
  -3  -4   6       36.61       38.68      2.87 o 
  -2  -4   6        1.73        1.31      0.88 o 
  -1  -4   6      136.12      139.95      5.77 o 
   0  -4   6      161.58      188.00      7.05 o 
   1  -4   6        1.99        0.95      1.16 o 
   2  -4   6       58.64       62.69      4.43 o 
   3  -4   6       11.28       11.75      1.20 o 
   4  -4   6        0.09        0.20      0.64 o 
   5  -4   6        3.80        4.17      1.00 o 
   6  -4   6       19.64       16.27      1.63 o 
   7  -4   6        0.41        0.11      0.92 o 
   8  -4   6        0.95        2.17      1.06 o 
  -9  -3   6        0.00       -1.01      1.49 o 
  -8  -3   6        0.12       -0.42      1.27 o 
  -7  -3   6        4.90        3.47      1.58 o 
  -6  -3   6      370.41      383.54     12.33 o 
  -5  -3   6        4.17        4.47      1.29 o 
  -4  -3   6      350.36      335.25     10.21 o 
  -3  -3   6      151.23      135.83      5.37 o 
  -2  -3   6      403.75      406.74     11.83 o 
  -1  -3   6      137.93      136.39      5.54 o 
   0  -3   6        0.00        2.06      1.16 o 
   1  -3   6       30.16       31.53      3.13 o 
   2  -3   6       94.11       91.44      2.78 o 
   3  -3   6        2.27        1.95      0.74 o 
   4  -3   6       12.18       10.82      1.23 o 
   5  -3   6        0.38       -0.87      0.58 o 
   6  -3   6       17.43       17.43      1.63 o 
   7  -3   6       10.72       12.24      1.53 o 
   8  -3   6        0.56        0.65      0.91 o 
  -9  -2   6        7.80        6.21      2.24 o 
  -8  -2   6        2.44        3.11      1.70 o 
  -7  -2   6       14.47       12.52      2.32 o 
  -6  -2   6        0.13        0.29      1.23 o 
  -5  -2   6      116.55      116.16      3.59 o 
  -4  -2   6      183.44      172.29      4.45 o 
  -3  -2   6      421.96      431.53     12.05 o 
  -2  -2   6       18.09       11.94      1.64 o 
  -1  -2   6      268.14      307.84      9.74 o 
   0  -2   6      288.63      282.81      9.62 o 
   1  -2   6       42.40       41.68      1.70 o 
   2  -2   6       18.59       19.73      1.26 o 
   3  -2   6      143.69      130.26      4.15 o 
   4  -2   6       12.49       10.01      1.17 o 
   5  -2   6        0.89        0.23      0.63 o 
   6  -2   6        8.89        9.90      1.83 o 
   7  -2   6        6.67        6.97      1.25 o 
   8  -2   6        0.26        1.10      0.89 o 
 -10  -1   6        0.01        1.31      1.71 o 
  -9  -1   6       10.64       13.49      2.67 o 
  -8  -1   6       34.00       38.68      3.66 o 
  -7  -1   6       15.92       14.06      2.41 o 
  -6  -1   6      346.47      348.86     11.38 o 
  -5  -1   6       37.77       35.64      2.95 o 
  -4  -1   6      206.29      217.23      5.11 o 
  -3  -1   6       79.99       81.57      2.80 o 
  -2  -1   6        6.85        8.97      0.66 o 
  -1  -1   6        6.42        5.19      0.58 o 
   0  -1   6        1.67        3.11      0.53 o 
   1  -1   6        2.86        2.06      0.57 o 
   2  -1   6       16.53       24.36      1.52 o 
   3  -1   6        6.50        5.98      1.82 o 
   4  -1   6       19.39       21.21      1.54 o 
   5  -1   6       44.38       42.18      2.35 o 
   6  -1   6       48.69       39.91      2.20 o 
   7  -1   6        2.76        3.09      0.96 o 
   8  -1   6       23.62       26.47      2.16 o 
 -10   0   6       13.38       13.45      2.80 o 
  -9   0   6        2.21       -0.59      1.27 o 
  -8   0   6       50.61       54.27      3.99 o 
  -7   0   6      110.00      110.07      5.52 o 
  -6   0   6      159.71      154.70      4.14 o 
  -5   0   6      530.83      501.97     15.51 o 
  -4   0   6       88.74       80.62      2.11 o 
  -3   0   6        9.17        6.30      0.68 o 
  -2   0   6      370.22      354.41      5.68 o 
  -1   0   6        0.03       -0.16      0.36 o 
   0   0   6      335.38      312.63      5.11 o 
   1   0   6        0.30        0.92      0.48 o 
   2   0   6       56.65       49.20      3.17 o 
   3   0   6        0.24       -0.07      0.37 o 
   4   0   6        3.63        5.59      0.98 o 
   5   0   6       13.92       12.60      1.37 o 
   6   0   6       34.66       26.14      3.80 o 
   7   0   6        4.10        5.19      1.10 o 
   8   0   6        5.10        6.81      1.36 o 
 -10   1   6        9.19       12.45      2.66 o 
  -9   1   6        8.87        5.37      1.58 o 
  -7   1   6      132.66      133.02      4.01 o 
  -6   1   6       38.13       36.47      4.22 o 
  -5   1   6      149.12      143.89      4.77 o 
  -4   1   6       58.14       50.63      2.04 o 
  -3   1   6       95.82      101.31      2.33 o 
  -2   1   6      804.11      876.56     12.33 o 
  -1   1   6      127.07      140.00      3.51 o 
   0   1   6      158.61      149.83      6.33 o 
   1   1   6       34.91       35.19      1.30 o 
   2   1   6      138.95      136.40      3.80 o 
   3   1   6        2.83        3.43      1.23 o 
   4   1   6        1.64        1.01      1.10 o 
   5   1   6       16.85       10.89      2.01 o 
   6   1   6        2.50        1.17      1.15 o 
   7   1   6        2.72        3.67      1.01 o 
   8   1   6        2.83        2.89      1.09 o 
 -10   2   6       12.35       14.30      1.82 o 
  -9   2   6       16.38       15.94      2.09 o 
  -8   2   6       36.98       40.47      2.29 o 
  -7   2   6        8.08       10.09      1.71 o 
  -6   2   6     1120.53     1062.58     32.69 o 
  -5   2   6      258.96      265.00      6.07 o 
  -4   2   6       77.85       87.11      2.87 o 
  -3   2   6      164.10      163.52      3.24 o 
  -2   2   6       81.89       79.67      2.07 o 
  -1   2   6      392.24      403.59      6.43 o 
   0   2   6      648.99      668.86      9.84 o 
   1   2   6        9.78        9.81      0.79 o 
   2   2   6      133.18      130.02      3.83 o 
   3   2   6       27.45       27.56      1.79 o 
   4   2   6       42.11       39.66      2.14 o 
   5   2   6       23.30       23.88      2.67 o 
   6   2   6       55.81       46.73      2.62 o 
   7   2   6        5.68        8.36      1.53 o 
 -10   3   6       24.62       32.09      2.62 o 
  -9   3   6        1.53        0.34      0.92 o 
  -8   3   6       25.08       25.49      2.01 o 
  -7   3   6      202.08      191.56      5.27 o 
  -6   3   6       15.58       21.06      1.70 o 
  -5   3   6       78.26       74.30      2.84 o 
  -4   3   6      107.00      103.94      4.03 o 
  -3   3   6       19.28       20.28      1.75 o 
  -2   3   6        4.10        4.44      0.80 o 
  -1   3   6        0.68        1.69      0.79 o 
   0   3   6        2.34        2.22      0.51 o 
   1   3   6      218.14      226.57      5.55 o 
   2   3   6        0.14       -0.25      0.53 o 
   3   3   6        4.94        6.41      1.12 o 
   4   3   6       39.14       35.05      3.92 o 
   5   3   6        1.08        2.75      0.99 o 
   6   3   6        0.89        1.09      0.96 o 
   7   3   6        0.67        1.08      1.48 o 
  -9   4   6        0.00       -0.11      0.87 o 
  -8   4   6        4.24        4.28      1.87 o 
  -7   4   6       18.30       19.05      1.82 o 
  -6   4   6       96.01      105.04      6.40 o 
  -5   4   6       67.75       70.09      2.88 o 
  -4   4   6       14.73       11.03      1.58 o 
  -3   4   6        3.90        3.57      0.80 o 
  -2   4   6        1.07        0.54      1.10 o 
  -1   4   6       26.22       25.11      1.28 o 
   0   4   6       44.03       41.87      2.08 o 
   1   4   6       66.38       62.78      2.68 o 
   2   4   6       26.18       24.92      1.87 o 
   3   4   6       28.14       25.17      1.97 o 
   4   4   6       10.60        7.28      1.35 o 
   5   4   6       49.32       46.33      3.79 o 
   6   4   6       16.18       15.96      2.80 o 
  -9   5   6        7.98        9.10      2.47 o 
  -8   5   6       34.26       36.07      2.50 o 
  -7   5   6        2.77        5.29      1.22 o 
  -6   5   6      174.29      182.38      5.32 o 
  -5   5   6       21.52       20.18      1.82 o 
  -4   5   6      113.09      107.94      3.70 o 
  -3   5   6       47.75       49.81      2.37 o 
  -2   5   6       59.49       60.37      2.60 o 
  -1   5   6       36.93       38.22      3.12 o 
   0   5   6        0.62        1.00      0.96 o 
   1   5   6      331.05      337.17     11.36 o 
   2   5   6        3.18        3.52      1.54 o 
   3   5   6      128.03      124.58      6.35 o 
   4   5   6       28.02       31.54      3.49 o 
   5   5   6        4.45        5.36      1.85 o 
  -8   6   6        0.98        0.41      0.80 o 
  -7   6   6        3.35        0.69      1.50 o 
  -6   6   6        0.04        0.59      0.74 o 
  -5   6   6        0.00       -0.38      0.62 o 
  -4   6   6       39.69       34.79      2.22 o 
  -3   6   6      224.84      240.01      6.25 o 
  -2   6   6       17.19       21.19      2.70 o 
  -1   6   6       72.37       83.16      4.88 o 
   0   6   6       52.84       57.88      4.12 o 
   1   6   6      160.32      178.67      7.92 o 
   2   6   6       26.66       29.06      3.41 o 
   3   6   6        0.01        0.66      1.18 o 
   4   6   6        0.41        0.82      1.20 o 
   5   6   6        0.65        1.14      1.47 o 
  -8   7   6       10.69       12.08      3.96 o 
  -7   7   6       11.34       11.62      1.72 o 
  -6   7   6       49.97       49.89      3.23 o 
  -5   7   6        0.92        0.05      0.91 o 
  -4   7   6       17.65       12.15      2.35 o 
  -3   7   6       21.86       22.67      2.95 o 
  -2   7   6        0.77        0.37      1.07 o 
  -1   7   6       57.55       63.25      4.54 o 
   0   7   6       29.94       26.32      3.30 o 
   1   7   6        6.18        9.36      2.35 o 
   2   7   6       11.96       13.57      2.71 o 
   3   7   6        0.39       -0.81      1.20 o 
  -7   8   6        3.07        3.57      1.99 o 
  -6   8   6        5.99        4.68      1.87 o 
  -5   8   6        0.00       -1.33      0.89 o 
  -4   8   6       36.17       29.34      3.52 o 
  -3   8   6        0.34       -0.27      1.15 o 
  -2   8   6       58.05       56.88      4.43 o 
  -1   8   6        3.73        3.09      1.67 o 
   0   8   6       13.06       10.80      2.58 o 
   1   8   6      121.94      127.94      7.21 o 
   2   8   6        4.39        4.05      1.79 o 
  -5   9   6        5.03        6.19      2.01 o 
  -4   9   6        0.97        0.69      1.44 o 
  -3   9   6       16.90       21.62      3.34 o 
  -2   9   6        9.26        9.31      2.38 o 
  -1   9   6        0.99        2.04      1.70 o 
   0   9   6       65.19       83.94      5.90 o 
  -1 -10   7       33.74       37.18      4.29 o 
   0 -10   7        0.08       -0.35      1.36 o 
   1 -10   7        0.13       -0.70      1.49 o 
   2 -10   7        0.59        1.94      1.65 o 
   3 -10   7        0.05       -1.39      1.58 o 
  -4  -9   7        0.00        1.18      1.56 o 
  -3  -9   7       18.10       20.17      3.37 o 
  -2  -9   7       43.63       48.76      4.64 o 
  -1  -9   7       57.82       53.25      4.44 o 
   0  -9   7       21.34       16.39      2.89 o 
   1  -9   7        9.45       10.20      2.37 o 
   2  -9   7       16.16       14.23      2.81 o 
   3  -9   7        2.65       -0.11      1.71 o 
   4  -9   7        0.41       -0.44      1.95 o 
  -5  -8   7       79.38       85.58      5.95 o 
  -4  -8   7        0.94        1.25      1.49 o 
  -3  -8   7       35.05       29.36      3.58 o 
  -2  -8   7        0.48       -1.12      0.89 o 
  -1  -8   7       58.77       52.59      4.29 o 
   0  -8   7        9.97       12.00      2.48 o 
   1  -8   7        5.43        5.57      1.86 o 
   2  -8   7        7.46        7.48      2.32 o 
   3  -8   7       15.05       14.02      2.99 o 
   4  -8   7       20.37       21.85      3.79 o 
   5  -8   7        0.00       -0.08      2.91 o 
   6  -8   7        5.47        4.72      3.14 o 
  -6  -7   7       12.20       13.63      2.89 o 
  -5  -7   7        1.38        1.68      1.53 o 
  -4  -7   7       12.34       15.97      2.82 o 
  -3  -7   7        7.81        9.47      2.26 o 
  -2  -7   7       22.09       19.27      2.80 o 
  -1  -7   7       28.55       26.00      3.05 o 
   0  -7   7       11.71       11.71      2.25 o 
   1  -7   7       68.07       70.32      4.72 o 
   2  -7   7        1.98        1.48      1.71 o 
   3  -7   7        0.03        0.37      1.84 o 
   4  -7   7       42.40       43.93      4.79 o 
   5  -7   7       69.70       69.20      6.20 o 
   6  -7   7       46.99       51.63      5.15 o 
  -6  -6   7      106.55      115.37      6.35 o 
  -5  -6   7       31.10       41.67      3.83 o 
  -4  -6   7       76.36       83.67      5.04 o 
  -3  -6   7       14.21       14.92      2.44 o 
  -2  -6   7       82.33       84.22      4.89 o 
  -1  -6   7        0.15       -0.07      0.95 o 
   0  -6   7        1.79        2.68      1.33 o 
   1  -6   7       21.93       25.52      3.05 o 
   2  -6   7       93.28       89.98      5.48 o 
   3  -6   7       14.85       13.69      3.09 o 
   4  -6   7        0.54       -2.99      1.99 o 
   5  -6   7        5.30        2.21      2.53 o 
   6  -6   7      138.91      148.79      7.77 o 
   7  -6   7        9.63       10.84      2.81 o 
  -8  -5   7        1.13        1.69      1.58 o 
  -6  -5   7       45.76       47.54      3.84 o 
  -5  -5   7       77.11       91.35      5.07 o 
  -4  -5   7        0.02        1.08      1.07 o 
  -3  -5   7        5.83        5.83      1.66 o 
  -2  -5   7        4.98        4.07      1.37 o 
  -1  -5   7        1.07        0.78      0.93 o 
   0  -5   7        0.63       -1.27      0.85 o 
   1  -5   7        3.06        0.74      1.40 o 
   2  -5   7      275.97      278.05     10.68 o 
   3  -5   7        0.00       -1.91      1.81 o 
   4  -5   7        0.32       -0.54      1.99 o 
   5  -5   7        1.25       -0.95      2.09 o 
   6  -5   7        0.42        0.32      1.66 o 
   7  -5   7        4.87        5.46      2.17 o 
  -8  -4   7        0.25       -0.60      1.46 o 
  -7  -4   7       10.19       10.45      2.38 o 
  -5  -4   7        8.36        8.55      1.83 o 
  -4  -4   7      540.24      535.85     15.42 o 
  -3  -4   7       99.24      100.29      4.91 o 
  -2  -4   7      124.89      119.31      5.42 o 
  -1  -4   7      148.80      144.35      6.22 o 
   0  -4   7       31.62       28.88      3.01 o 
   1  -4   7       37.35       40.48      3.71 o 
   2  -4   7       75.47       64.00      5.18 o 
   3  -4   7       40.04       41.27      4.39 o 
   4  -4   7      125.37      133.00      6.90 o 
   5  -4   7        2.75        3.80      2.12 o 
   6  -4   7       45.47       47.02      4.15 o 
   7  -4   7        7.14       10.92      2.85 o 
  -9  -3   7        0.02        1.71      1.71 o 
  -8  -3   7        0.00        0.94      1.42 o 
  -7  -3   7       19.57       24.03      3.17 o 
  -6  -3   7       90.65       96.64      5.45 o 
  -5  -3   7      269.11      270.26      6.53 o 
  -4  -3   7      231.87      232.54      8.03 o 
  -3  -3   7        3.13        1.70      1.09 o 
  -2  -3   7      417.19      393.09     11.90 o 
  -1  -3   7       34.31       42.60      3.37 o 
   0  -3   7      226.05      207.10      8.32 o 
   1  -3   7       34.54       28.63      3.54 o 
   2  -3   7       96.86       98.67      5.79 o 
   3  -3   7       20.84       20.05      3.10 o 
   4  -3   7       13.51       11.44      1.35 o 
   5  -3   7       40.53       41.29      2.26 o 
   6  -3   7      121.89      114.05      5.30 o 
   7  -3   7        0.61       -0.38      0.85 o 
  -9  -2   7       13.23       18.35      3.22 o 
  -8  -2   7       14.04       15.42      2.88 o 
  -7  -2   7       47.85       46.85      3.89 o 
  -6  -2   7        8.21       11.11      2.25 o 
  -5  -2   7       76.67       84.77      4.83 o 
  -4  -2   7        3.58        5.09      1.04 o 
  -3  -2   7       31.33       33.95      1.99 o 
  -2  -2   7      168.14      178.08      4.78 o 
  -1  -2   7       17.74       20.83      1.65 o 
   0  -2   7        9.56        7.66      1.35 o 
   1  -2   7        8.10       11.43      1.26 o 
   2  -2   7      360.68      380.36     12.21 o 
   3  -2   7       68.30       70.44      2.66 o 
   4  -2   7        0.02       -0.28      0.64 o 
   5  -2   7      105.21       96.03      3.45 o 
   6  -2   7        1.83        2.92      0.99 o 
   7  -2   7        5.53        3.41      1.08 o 
  -9  -1   7       26.64       25.44      3.40 o 
  -8  -1   7       12.08        9.74      2.46 o 
  -7  -1   7       62.13       59.22      4.34 o 
  -6  -1   7      271.37      275.71      9.91 o 
  -5  -1   7       21.70       26.03      2.88 o 
  -4  -1   7       11.56       13.40      1.50 o 
  -3  -1   7       51.92       63.76      2.83 o 
  -2  -1   7       72.43       68.99      2.81 o 
  -1  -1   7       67.87       70.93      2.73 o 
   0  -1   7       98.02       97.20      3.15 o 
   1  -1   7       29.12       31.19      1.32 o 
   2  -1   7        6.12        8.41      1.10 o 
   3  -1   7        0.22        0.22      0.68 o 
   4  -1   7        0.11        0.78      0.67 o 
   5  -1   7        2.54        1.22      0.83 o 
   6  -1   7       25.19       18.74      3.69 o 
   7  -1   7       15.06       10.44      1.88 o 
  -9   0   7       45.13       45.35      4.22 o 
  -8   0   7        4.38        2.08      1.64 o 
  -7   0   7      263.22      244.07      9.25 o 
  -6   0   7       33.52       33.87      3.24 o 
  -5   0   7      334.29      326.10     10.70 o 
  -4   0   7      115.74      108.02      5.11 o 
  -3   0   7       32.18       35.86      2.03 o 
  -2   0   7       20.61       20.54      1.55 o 
  -1   0   7      217.61      231.23      4.24 o 
   0   0   7       80.11       84.80      2.20 o 
   1   0   7       40.87       43.09      2.95 o 
   2   0   7       29.71       24.88      1.60 o 
   3   0   7       68.22       69.73      3.81 o 
   4   0   7       36.18       36.97      2.09 o 
   5   0   7        7.88        4.64      1.07 o 
   6   0   7       39.81       36.50      2.70 o 
   7   0   7        6.95        9.55      1.79 o 
  -8   1   7        6.15        0.96      1.62 o 
  -7   1   7        7.68        7.30      2.12 o 
  -6   1   7       13.29       15.66      2.46 o 
  -5   1   7        6.27        6.75      1.75 o 
  -4   1   7       20.99       23.76      1.92 o 
  -3   1   7        4.99       10.27      0.87 o 
  -2   1   7       26.35       25.08      1.25 o 
  -1   1   7        8.82       11.44      1.11 o 
   0   1   7      142.60      155.53      3.26 o 
   1   1   7       45.40       43.86      8.63 o 
   2   1   7      154.52      166.46      4.57 o 
   3   1   7        3.56        2.79      0.84 o 
   4   1   7        4.56        1.21      1.79 o 
   5   1   7        4.39        1.91      0.82 o 
   6   1   7       20.32       18.66      1.96 o 
   7   1   7        0.07        0.94      1.02 o 
  -9   2   7       41.73       49.58      4.08 o 
  -8   2   7       65.95       66.62      4.51 o 
  -7   2   7        2.26        2.80      0.96 o 
  -6   2   7       84.76       85.16      6.76 o 
  -5   2   7      133.62      135.30      6.73 o 
  -4   2   7       33.85       30.31      1.78 o 
  -3   2   7       39.03       36.57      1.44 o 
  -2   2   7        0.06        0.01      0.43 o 
  -1   2   7       11.26        9.89      1.28 o 
   0   2   7      387.09      392.78      9.37 o 
   1   2   7      320.01      319.96      7.12 o 
   2   2   7      509.38      521.51     10.57 o 
   3   2   7       16.40       12.50      1.47 o 
   4   2   7       90.93       94.46      5.85 o 
   5   2   7        4.95        3.29      1.98 o 
   6   2   7       17.36       18.92      2.66 o 
  -9   3   7        9.23        8.65      2.22 o 
  -8   3   7        0.19        0.58      0.83 o 
  -7   3   7       10.41       10.46      1.44 o 
  -6   3   7       49.21       47.24      5.31 o 
  -5   3   7       34.98       35.63      3.00 o 
  -4   3   7        5.15        4.59      1.19 o 
  -3   3   7       14.07       15.76      1.45 o 
  -2   3   7        4.49        2.96      0.60 o 
  -1   3   7       11.91       11.82      0.98 o 
   0   3   7       68.49       68.32      2.10 o 
   1   3   7      295.92      290.95      6.86 o 
   2   3   7      573.62      559.23     11.39 o 
   3   3   7        2.64        4.65      1.05 o 
   4   3   7       84.46       88.97      4.25 o 
   5   3   7        0.32        0.89      0.79 o 
   6   3   7       18.36       16.41      2.00 o 
  -9   4   7        3.13        5.11      1.46 o 
  -8   4   7       38.48       43.54      2.68 o 
  -7   4   7       57.71       60.03      4.00 o 
  -6   4   7       66.37       69.99      3.07 o 
  -5   4   7        8.20        6.18      1.16 o 
  -4   4   7       65.71       63.25      2.74 o 
  -3   4   7       32.29       30.90      1.93 o 
  -2   4   7       98.55       98.06      3.37 o 
  -1   4   7        0.00        0.40      0.47 o 
   0   4   7       36.00       37.15      1.63 o 
   1   4   7        0.00        0.88      0.74 o 
   2   4   7       39.07       37.06      2.32 o 
   3   4   7        0.42       -0.15      0.64 o 
   4   4   7       18.28       23.88      2.17 o 
   5   4   7        0.34        0.07      0.89 o 
  -8   5   7        0.94        1.08      0.95 o 
  -7   5   7        6.42        6.78      1.34 o 
  -6   5   7       24.19       26.86      2.18 o 
  -5   5   7       86.54       88.95      6.07 o 
  -4   5   7       59.63       58.86      2.79 o 
  -3   5   7       21.18       18.11      1.68 o 
  -2   5   7       12.19       12.07      3.10 o 
  -1   5   7       48.74       55.09      3.88 o 
   0   5   7       61.51       64.50      4.29 o 
   1   5   7      310.38      330.30     11.49 o 
   2   5   7        2.43        3.25      1.49 o 
   3   5   7        0.17       -0.28      1.15 o 
   4   5   7        0.96        1.06      1.44 o 
  -8   6   7        0.12        0.18      0.90 o 
  -7   6   7        4.91        4.11      1.19 o 
  -6   6   7       15.97       15.91      2.95 o 
  -5   6   7        1.65        1.16      0.82 o 
  -4   6   7       38.12       44.90      2.55 o 
  -3   6   7       16.90       17.29      1.78 o 
  -2   6   7        7.30        4.52      1.68 o 
  -1   6   7       40.37       29.59      3.26 o 
   0   6   7       20.61       13.03      2.46 o 
   1   6   7       26.81       27.53      3.44 o 
   2   6   7       32.63       26.91      3.48 o 
   3   6   7        2.92        0.59      1.35 o 
  -7   7   7        4.92        4.11      1.27 o 
  -6   7   7        4.72        5.94      1.37 o 
  -5   7   7       35.99       41.55      4.53 o 
  -4   7   7        1.14       -0.88      1.01 o 
  -3   7   7        3.63        5.37      1.78 o 
  -2   7   7        0.27       -0.75      1.20 o 
  -1   7   7       56.38       56.50      4.40 o 
   0   7   7       52.10       45.47      4.34 o 
   1   7   7       48.46       47.91      4.48 o 
   2   7   7        2.13        2.60      1.62 o 
  -5   8   7        7.43        9.24      2.36 o 
  -4   8   7       15.87       23.90      3.46 o 
  -3   8   7       15.38       15.89      2.89 o 
  -2   8   7       32.39       35.93      3.95 o 
  -1   8   7       27.63       32.38      3.92 o 
   0   8   7        1.98        1.74      1.67 o 
  -3  -9   8        1.79        1.16      1.58 o 
  -2  -9   8        0.21       -0.26      1.38 o 
  -1  -9   8        0.18       -1.44      1.26 o 
   0  -9   8        0.05       -0.49      1.26 o 
   1  -9   8        0.21       -0.20      1.45 o 
   2  -9   8        0.66       -1.90      1.27 o 
   3  -9   8        0.83       -1.55      1.81 o 
  -4  -8   8       32.47       37.88      4.14 o 
  -3  -8   8        0.86       -0.90      1.35 o 
  -2  -8   8        5.91        2.13      1.51 o 
  -1  -8   8       13.87       12.23      2.64 o 
   0  -8   8        0.39        1.33      1.32 o 
   1  -8   8       11.66       10.85      2.53 o 
   2  -8   8       23.76       35.37      4.16 o 
   3  -8   8        4.38        2.31      2.35 o 
   4  -8   8        1.44        0.65      2.49 o 
  -5  -7   8       23.02       30.44      3.68 o 
  -4  -7   8       25.16       25.60      3.36 o 
  -3  -7   8       31.75       39.51      3.89 o 
  -2  -7   8        0.04       -0.14      1.20 o 
  -1  -7   8       56.29       60.12      4.51 o 
   0  -7   8       94.23       75.85      5.06 o 
   1  -7   8      129.23      125.35      6.85 o 
   2  -7   8        6.25        6.97      2.56 o 
   3  -7   8       36.85       37.86      4.70 o 
   4  -7   8        6.33       -1.23      2.77 o 
   5  -7   8       19.72       11.72      3.53 o 
  -5  -6   8      232.78      248.70      9.90 o 
  -4  -6   8        8.18        8.55      2.19 o 
  -3  -6   8       67.81       66.93      4.52 o 
  -2  -6   8        0.51        0.88      1.27 o 
  -1  -6   8       38.18       39.86      3.69 o 
   0  -6   8       32.19       27.08      3.26 o 
   1  -6   8       14.76       16.85      3.04 o 
   2  -6   8       89.77       82.06      5.87 o 
   3  -6   8      125.58      114.80      7.38 o 
   4  -6   8       12.89       14.51      3.67 o 
   5  -6   8       10.52       10.64      3.42 o 
   6  -6   8       14.52       16.87      3.37 o 
  -7  -5   8        0.76        1.95      1.53 o 
  -5  -5   8        2.46        4.73      1.75 o 
  -4  -5   8       32.34       31.06      3.13 o 
  -3  -5   8       48.19       47.25      3.67 o 
  -2  -5   8       66.46       63.27      4.25 o 
  -1  -5   8       60.46       53.41      4.11 o 
   0  -5   8        4.84        3.80      1.82 o 
   1  -5   8       45.36       35.65      3.90 o 
   2  -5   8      156.02      180.89      8.97 o 
   3  -5   8        0.51       -1.70      2.40 o 
   4  -5   8      126.31      131.92      7.59 o 
   5  -5   8      113.60      121.37      6.91 o 
   6  -5   8        2.93        3.99      2.20 o 
  -8  -4   8       15.43       16.78      3.21 o 
  -7  -4   8       39.33       38.59      4.04 o 
  -6  -4   8      117.73      113.67      6.16 o 
  -5  -4   8       21.47       21.46      2.60 o 
  -4  -4   8       14.46       13.27      2.14 o 
  -3  -4   8        9.32       11.67      2.11 o 
  -2  -4   8        3.57        3.50      1.59 o 
  -1  -4   8       74.67       72.54      4.68 o 
   0  -4   8      302.23      294.67     11.02 o 
   1  -4   8       43.13       43.35      4.39 o 
   2  -4   8      101.71       87.27      6.01 o 
   3  -4   8        8.62       10.85      2.96 o 
   4  -4   8       96.84       93.27      5.88 o 
   5  -4   8       56.58       62.40      4.77 o 
   6  -4   8        2.55        2.61      1.80 o 
  -8  -3   8        6.76        8.85      2.60 o 
  -7  -3   8       27.54       25.35      3.38 o 
  -6  -3   8        4.79        3.51      1.76 o 
  -5  -3   8      154.00      151.07      6.95 o 
  -4  -3   8       36.37       33.94      4.43 o 
  -3  -3   8       41.10       41.36      2.36 o 
  -2  -3   8      149.33      135.41      6.33 o 
  -1  -3   8       20.88       23.62      3.18 o 
   0  -3   8        8.35        8.82      2.64 o 
   1  -3   8     1001.76      976.34     27.01 o 
   2  -3   8       15.52       15.03      2.87 o 
   3  -3   8       62.68       65.40      4.81 o 
   4  -3   8       13.62       11.87      2.61 o 
   5  -3   8        7.28        2.62      1.74 o 
   6  -3   8       17.49       20.89      3.08 o 
   7  -3   8       16.14       13.81      2.71 o 
  -8  -2   8       11.47       12.83      2.87 o 
  -7  -2   8       50.82       69.00      4.96 o 
  -6  -2   8        0.93        0.41      1.30 o 
  -5  -2   8       23.47       23.18      2.87 o 
  -4  -2   8        5.92        6.80      1.32 o 
  -3  -2   8       18.37       14.55      1.66 o 
  -2  -2   8       41.87       45.64      2.51 o 
  -1  -2   8       43.55       50.70      2.86 o 
   0  -2   8      306.18      313.80      7.27 o 
   1  -2   8       39.11       37.67      3.65 o 
   2  -2   8       24.31       30.29      3.36 o 
   3  -2   8       91.99       84.27      5.12 o 
   4  -2   8        1.02        0.69      1.42 o 
   5  -2   8        3.13        1.09      1.47 o 
   6  -2   8       22.08       27.62      4.45 o 
   7  -2   8       11.55       19.07      2.50 o 
  -9  -1   8       47.84       56.98      4.71 o 
  -8  -1   8       10.63       13.08      2.72 o 
  -7  -1   8        9.18        9.67      2.42 o 
  -6  -1   8       56.50       51.23      3.96 o 
  -5  -1   8       55.10       54.62      3.93 o 
  -4  -1   8       94.60       94.66      5.02 o 
  -3  -1   8       65.98       59.97      4.02 o 
  -2  -1   8       55.26       48.93      3.55 o 
  -1  -1   8      228.47      211.55      5.46 o 
   0  -1   8      100.30      101.81      6.54 o 
   1  -1   8      400.16      410.63     12.88 o 
   2  -1   8      434.71      413.83     13.02 o 
   3  -1   8      114.86      103.61      5.39 o 
   4  -1   8      110.91      112.23      3.85 o 
   5  -1   8        3.62        1.93      0.76 o 
   6  -1   8       23.58       26.10      2.14 o 
  -9   0   8        1.54        1.81      2.02 o 
  -8   0   8        1.60       -0.54      1.48 o 
  -7   0   8       32.08       29.86      3.43 o 
  -6   0   8        1.59        1.12      1.39 o 
  -5   0   8       14.36       11.11      2.15 o 
  -4   0   8       79.98       74.45      4.34 o 
  -3   0   8        0.00        0.16      0.86 o 
  -2   0   8       18.22       14.00      1.47 o 
  -1   0   8      199.81      209.56      9.00 o 
   0   0   8      102.58      104.17      3.35 o 
   1   0   8     1319.31     1311.41     32.91 o 
   2   0   8      134.95      142.61      5.37 o 
   3   0   8        2.06        1.43      0.77 o 
   4   0   8       17.41       15.83      1.83 o 
   5   0   8        5.00        2.66      0.98 o 
   6   0   8        7.92        9.10      2.74 o 
  -9   1   8        8.54        8.85      2.36 o 
  -8   1   8        6.19        1.18      1.65 o 
  -6   1   8        0.86        0.80      1.37 o 
  -5   1   8       24.44       19.30      2.64 o 
  -4   1   8        3.83        6.89      1.78 o 
  -3   1   8      149.99      146.17      4.12 o 
  -2   1   8       15.32       15.76      1.96 o 
  -1   1   8       55.06       55.00      6.42 o 
   0   1   8      208.55      224.58      4.37 o 
   1   1   8      104.14      120.33      3.83 o 
   2   1   8      181.29      189.49      5.20 o 
   3   1   8      105.31       96.78      3.58 o 
   4   1   8        1.79        1.32      0.81 o 
   5   1   8        3.43        2.21      0.96 o 
   6   1   8        2.25        3.51      1.14 o 
  -9   2   8        8.67       10.58      2.66 o 
  -8   2   8        0.45        1.02      1.47 o 
  -7   2   8        0.29        0.23      1.24 o 
  -6   2   8        0.80        0.55      1.24 o 
  -5   2   8       77.45       77.90      4.65 o 
  -4   2   8       31.48       25.57      2.68 o 
  -3   2   8        7.13        9.15      2.52 o 
  -2   2   8       28.24       31.35      2.04 o 
  -1   2   8        0.29        0.39      0.49 o 
   0   2   8       16.73       20.14      1.64 o 
   1   2   8       73.28       77.18      3.06 o 
   2   2   8       36.43       35.03      2.17 o 
   3   2   8       58.92       63.40      4.71 o 
   4   2   8       29.90       31.23      2.32 o 
   5   2   8        0.47        0.70      0.80 o 
  -8   3   8        1.66        1.57      1.50 o 
  -7   3   8       22.13       27.87      3.32 o 
  -6   3   8        5.57        7.11      1.92 o 
  -5   3   8        5.08        6.50      1.19 o 
  -4   3   8        2.26        1.70      0.86 o 
  -3   3   8        3.53        4.78      1.02 o 
  -2   3   8      123.22      125.88      3.12 o 
  -1   3   8        6.34        6.99      1.05 o 
   0   3   8      226.30      242.57      6.11 o 
   1   3   8      114.46      119.26      4.04 o 
   2   3   8       32.42       31.66      2.21 o 
   3   3   8        4.38        3.89      1.60 o 
   4   3   8        4.41        4.32      1.16 o 
   5   3   8       12.33       11.39      1.75 o 
  -8   4   8        0.29        1.41      1.33 o 
  -7   4   8        1.11        1.21      0.87 o 
  -6   4   8        3.15        2.27      1.01 o 
  -5   4   8       14.07       13.47      1.62 o 
  -4   4   8        7.74        7.73      2.41 o 
  -3   4   8       25.22       26.16      1.96 o 
  -2   4   8        1.74        0.90      0.55 o 
  -1   4   8        8.35        9.20      1.24 o 
   0   4   8       12.86       14.37      1.57 o 
   1   4   8        0.19        1.10      0.78 o 
   2   4   8        0.01        0.83      0.85 o 
   3   4   8        3.96        7.88      1.44 o 
   4   4   8       11.03       11.79      1.78 o 
  -8   5   8        5.96        4.94      2.10 o 
  -7   5   8        5.29        6.08      1.35 o 
  -6   5   8        0.06        0.83      0.94 o 
  -5   5   8        0.53       -0.20      0.76 o 
  -4   5   8       37.22       40.59      2.47 o 
  -3   5   8      157.29      154.44      4.84 o 
  -2   5   8       61.03       59.50      2.84 o 
  -1   5   8      102.40      109.52      3.88 o 
   0   5   8        2.17        2.33      0.92 o 
   1   5   8       33.99       37.01      2.50 o 
   2   5   8       15.97       16.53      2.86 o 
   3   5   8        3.10       -0.14      1.36 o 
  -7   6   8        4.25        4.44      2.55 o 
  -6   6   8        2.68        2.59      1.08 o 
  -5   6   8        0.73       -0.14      0.79 o 
  -4   6   8        5.49        6.99      1.38 o 
  -3   6   8       63.87       68.75      8.44 o 
  -2   6   8        3.98        3.65      1.58 o 
  -1   6   8       64.76       79.52      5.21 o 
   0   6   8       13.50       15.54      2.87 o 
   1   6   8        1.79        2.60      1.58 o 
   2   6   8        7.10        7.44      2.30 o 
  -5   7   8        2.62        2.63      1.34 o 
  -4   7   8        0.26       -0.22      1.49 o 
  -3   7   8       44.94       46.65      4.29 o 
  -2   7   8        0.00        0.36      1.39 o 
  -1   7   8        0.70        2.83      1.61 o 
   0   7   8        7.82        8.80      2.45 o 
  -3  -8   9        0.80        1.20      1.63 o 
  -2  -8   9        1.49       -1.11      1.35 o 
  -1  -8   9        0.07       -0.71      1.27 o 
   0  -8   9       15.72       14.55      3.07 o 
   1  -8   9       29.02       28.54      4.12 o 
   2  -8   9       15.60       15.53      3.67 o 
   3  -8   9        0.00       -0.21      2.86 o 
  -4  -7   9        2.53        2.68      1.79 o 
  -3  -7   9        1.54       -1.62      1.20 o 
  -2  -7   9        4.56        3.43      1.84 o 
  -1  -7   9        3.75        2.63      1.78 o 
   0  -7   9       12.69        9.99      2.79 o 
   1  -7   9       12.53        7.52      2.61 o 
   2  -7   9      144.56      157.08      8.94 o 
   3  -7   9        2.60       -1.21      2.74 o 
   4  -7   9       25.75       30.33      5.07 o 
  -5  -6   9       39.90       38.34      3.88 o 
  -4  -6   9        1.72        0.95      1.53 o 
  -3  -6   9        2.36        0.74      1.44 o 
  -2  -6   9        1.92        0.72      1.58 o 
  -1  -6   9       15.81       11.30      2.73 o 
   0  -6   9        2.16        4.88      2.23 o 
   1  -6   9      176.05      189.00      9.30 o 
   2  -6   9       51.15       62.05      5.94 o 
   3  -6   9      149.31      163.22      9.38 o 
   4  -6   9        8.25       10.13      3.27 o 
   5  -6   9       17.45       15.56      3.69 o 
  -6  -5   9        2.64        4.02      1.75 o 
  -5  -5   9       19.11       23.01      3.03 o 
  -4  -5   9        0.04        2.76      1.68 o 
  -3  -5   9       12.51       12.15      2.47 o 
  -2  -5   9        3.08        1.38      1.73 o 
  -1  -5   9        7.01        6.90      2.43 o 
   0  -5   9       92.80       84.30      5.87 o 
   1  -5   9       99.13      111.14      7.12 o 
   2  -5   9      187.72      186.61      9.52 o 
   3  -5   9       29.12       25.42      4.02 o 
   4  -5   9        2.89        1.38      2.25 o 
   5  -5   9       24.32       25.10      3.77 o 
  -7  -4   9        0.42       -0.41      1.37 o 
  -6  -4   9       10.96        8.38      2.42 o 
  -5  -4   9      121.73      112.03      6.15 o 
  -4  -4   9       28.94       28.49      2.90 o 
  -3  -4   9       24.69       26.02      3.29 o 
  -2  -4   9       27.08       33.87      3.65 o 
  -1  -4   9       37.52       35.30      4.00 o 
   0  -4   9       36.28       40.13      4.46 o 
   1  -4   9        0.00       -2.90      1.93 o 
   2  -4   9       12.28       11.85      3.09 o 
   3  -4   9        5.70        5.74      2.51 o 
   4  -4   9        1.59        1.29      1.94 o 
   5  -4   9       18.30       22.97      3.44 o 
  -7  -3   9        3.11        3.91      2.03 o 
  -6  -3   9       13.38       13.00      2.69 o 
  -5  -3   9       32.78       29.02      3.41 o 
  -4  -3   9       10.94       11.08      1.67 o 
  -3  -3   9      429.65      427.92      9.73 o 
  -2  -3   9      152.29      145.84      4.87 o 
  -1  -3   9      125.69      129.34      4.49 o 
   0  -3   9        1.47        2.93      1.04 o 
   1  -3   9      433.10      422.50     14.39 o 
   2  -3   9      247.33      242.56      9.93 o 
   3  -3   9       46.24       45.37      4.27 o 
   4  -3   9        0.06        1.34      1.83 o 
   5  -3   9       10.39       14.53      2.81 o 
   6  -3   9        1.91        2.28      1.70 o 
  -8  -2   9        0.16        0.40      1.56 o 
  -7  -2   9        1.89        0.29      1.55 o 
  -6  -2   9       11.34       10.26      2.42 o 
  -5  -2   9        2.99        5.06      1.92 o 
  -4  -2   9       30.77       23.18      2.89 o 
  -3  -2   9      141.89      137.69      4.67 o 
  -2  -2   9        8.79        8.86      1.58 o 
  -1  -2   9      486.88      474.19     10.20 o 
   0  -2   9      478.58      484.92     15.37 o 
   1  -2   9        3.94        3.09      1.94 o 
   2  -2   9      114.42      115.51      6.21 o 
   3  -2   9       10.79       10.76      2.46 o 
   4  -2   9       35.85       30.15      3.41 o 
   5  -2   9        1.01        0.82      1.47 o 
   6  -2   9        1.24        1.00      1.43 o 
  -8  -1   9        0.91       -1.56      1.46 o 
  -7  -1   9       11.97       15.50      3.04 o 
  -6  -1   9       11.11       12.09      2.59 o 
  -5  -1   9       13.11       11.83      2.36 o 
  -4  -1   9        0.19       -0.52      1.01 o 
  -3  -1   9      196.11      198.66      5.54 o 
  -2  -1   9        2.51        3.17      1.60 o 
  -1  -1   9      191.66      184.44      5.15 o 
   0  -1   9       78.79       81.42      4.91 o 
   1  -1   9       18.81       26.49      3.07 o 
   2  -1   9       35.09       36.11      3.55 o 
   3  -1   9        1.37        2.88      1.75 o 
   4  -1   9        2.88        1.70      1.43 o 
   5  -1   9        2.91        3.75      1.71 o 
  -8   0   9        2.24        2.02      1.79 o 
  -7   0   9        6.93        9.23      2.40 o 
  -6   0   9       21.76       26.95      3.30 o 
  -5   0   9       38.20       35.11      3.49 o 
  -4   0   9       65.41       58.71      4.02 o 
  -3   0   9        3.56        1.66      1.46 o 
  -2   0   9        0.00        1.27      1.05 o 
  -1   0   9      116.00      120.27      3.88 o 
   0   0   9       11.29       13.50      2.31 o 
   1   0   9       41.21       41.85      3.42 o 
   2   0   9       27.65       27.34      3.05 o 
   3   0   9       45.69       53.36      4.11 o 
   4   0   9       11.17        6.04      1.83 o 
   5   0   9        0.01        1.64      1.45 o 
  -8   1   9       22.90       10.13      2.34 o 
  -7   1   9        0.30       -1.28      1.37 o 
  -4   1   9        1.67        0.10      1.31 o 
  -3   1   9       32.54        6.20      1.71 o 
  -2   1   9       10.02       11.32      1.63 o 
  -1   1   9       91.83      101.26      3.44 o 
   0   1   9      113.90      106.12      5.32 o 
   1   1   9      140.58      150.68      6.68 o 
   2   1   9        8.76        6.67      1.92 o 
   3   1   9       55.76       56.44      4.20 o 
   4   1   9        3.32        4.94      1.24 o 
   5   1   9        0.02        1.84      1.02 o 
  -8   2   9        1.45        0.07      1.58 o 
  -7   2   9        0.00        0.74      1.38 o 
  -6   2   9        0.00        1.10      1.42 o 
  -5   2   9       16.97       27.68      3.09 o 
  -4   2   9       83.69       85.33      4.84 o 
  -3   2   9      122.70       94.08      4.89 o 
  -2   2   9       90.49       83.36      3.08 o 
  -1   2   9       38.33       32.90      3.50 o 
   0   2   9        1.02        1.09      1.19 o 
   1   2   9        4.19        3.95      1.07 o 
   2   2   9       21.27       19.70      4.25 o 
   3   2   9       28.47       31.30      2.35 o 
   4   2   9        7.50       14.26      1.84 o 
  -8   3   9        0.78       -0.24      1.33 o 
  -7   3   9        2.31        2.28      1.67 o 
  -6   3   9        9.17       12.39      2.57 o 
  -5   3   9       10.65       13.01      2.38 o 
  -4   3   9      128.56      115.50      5.83 o 
  -3   3   9        1.38        1.18      1.27 o 
  -2   3   9        3.09        3.96      1.46 o 
  -1   3   9        5.81        5.77      1.16 o 
   0   3   9       22.86       24.50      1.96 o 
   1   3   9        1.39        3.33      1.04 o 
   2   3   9        1.03        1.74      0.99 o 
   3   3   9       22.18       19.91      2.06 o 
   4   3   9        0.00        0.67      0.96 o 
  -7   4   9        3.89        4.24      1.93 o 
  -6   4   9        0.01       -0.31      1.22 o 
  -5   4   9        0.19        0.53      1.29 o 
  -4   4   9        9.21       12.27      2.21 o 
  -3   4   9       31.69       35.00      2.53 o 
  -2   4   9       83.78       83.76      3.36 o 
  -1   4   9        0.16        0.41      0.75 o 
   0   4   9        0.20        0.46      0.82 o 
   1   4   9       26.20       26.89      4.68 o 
   2   4   9        3.60        5.04      1.28 o 
   3   4   9        0.08        0.24      0.95 o 
  -6   5   9        0.13        0.41      1.21 o 
  -5   5   9        0.80        1.24      0.98 o 
  -4   5   9        5.62        4.14      1.19 o 
  -3   5   9        7.71       10.27      2.06 o 
  -2   5   9        0.89        4.03      1.11 o 
  -1   5   9        0.96        0.88      0.84 o 
   0   5   9        8.80       10.04      1.90 o 
   1   5   9        0.07        0.12      0.91 o 
   2   5   9       13.17       13.03      2.36 o 
  -5   6   9       21.77       23.02      2.27 o 
  -4   6   9        6.76        6.11      1.46 o 
  -3   6   9       16.02       17.62      2.00 o 
  -2   6   9        0.01        1.67      1.41 o 
  -1   6   9        1.73       -1.22      1.24 o 
   0   6   9        0.38       -1.38      1.21 o 
  -3  -7  10        0.34       -1.47      1.88 o 
  -2  -7  10        2.50        1.10      2.06 o 
  -1  -7  10        0.45       -2.25      1.99 o 
   0  -7  10        3.99        4.09      2.57 o 
   1  -7  10        1.51       -0.57      2.52 o 
   2  -7  10        2.56        0.35      2.93 o 
  -4  -6  10        2.44       -1.55      1.77 o 
  -3  -6  10       12.59       12.23      3.03 o 
  -2  -6  10        6.27        3.30      2.39 o 
  -1  -6  10       16.34       16.20      3.46 o 
   0  -6  10        3.95        4.26      2.84 o 
   1  -6  10       90.63       87.45      6.88 o 
   2  -6  10        5.50       -0.52      2.65 o 
   3  -6  10        0.88       -0.15      2.49 o 
  -5  -5  10        1.49        3.78      1.80 o 
  -4  -5  10       10.57        9.88      1.76 o 
  -3  -5  10        6.18        3.64      2.27 o 
  -2  -5  10        2.93        1.71      2.28 o 
  -1  -5  10        3.14        0.05      2.29 o 
   0  -5  10       33.90       36.79      4.96 o 
   1  -5  10        2.93        2.64      2.77 o 
   2  -5  10       55.95       56.89      5.75 o 
   3  -5  10        3.57        3.60      2.97 o 
   4  -5  10        1.65        4.84      2.43 o 
  -6  -4  10        0.39        2.74      1.92 o 
  -5  -4  10        5.28        8.03      2.31 o 
  -4  -4  10        3.15        5.29      3.06 o 
  -3  -4  10      129.43      130.69      4.84 o 
  -2  -4  10       47.93       51.47      3.10 o 
  -1  -4  10      141.59      142.34      5.09 o 
   0  -4  10        3.33        2.84      2.92 o 
   1  -4  10       15.81        9.71      3.11 o 
   2  -4  10        0.20       -2.80      1.86 o 
   3  -4  10        0.15       -1.44      1.86 o 
   4  -4  10        0.24        2.22      2.17 o 
  -6  -3  10        0.41        0.02      1.56 o 
  -5  -3  10        7.82       10.34      2.61 o 
  -4  -3  10        0.33       -0.05      1.34 o 
  -3  -3  10       18.96       25.57      5.20 o 
  -2  -3  10       76.93       67.09      3.93 o 
  -1  -3  10       25.75       24.42      2.26 o 
   0  -3  10       17.40       18.44      3.38 o 
   1  -3  10        0.30        1.84      2.13 o 
   2  -3  10        9.90        7.09      2.42 o 
   3  -3  10       13.73       16.91      3.13 o 
   4  -3  10        0.71        1.90      1.94 o 
  -7  -2  10        0.90        3.07      1.93 o 
  -6  -2  10        3.17        2.20      1.69 o 
  -5  -2  10       53.28       64.02      4.75 o 
  -4  -2  10       31.90       32.85      3.51 o 
  -3  -2  10       26.43       27.48      2.39 o 
  -2  -2  10        1.40        1.43      1.24 o 
  -1  -2  10       13.81       15.58      1.86 o 
   0  -2  10       42.78       69.22      5.14 o 
   1  -2  10       89.51       97.53      5.87 o 
   2  -2  10       13.76       11.45      2.62 o 
   3  -2  10        3.40        4.39      1.96 o 
   4  -2  10        0.10        0.27      1.45 o 
  -7  -1  10        2.64        2.98      1.95 o 
  -6  -1  10       23.35       20.22      3.21 o 
  -5  -1  10        1.08        1.69      1.58 o 
  -4  -1  10        7.62        7.81      2.18 o 
  -3  -1  10        4.23        4.14      1.29 o 
  -2  -1  10       85.64       85.74      3.53 o 
  -1  -1  10       19.71       21.12      2.97 o 
   0  -1  10       10.25       10.10      2.28 o 
   1  -1  10       24.72       28.37      3.24 o 
   2  -1  10       16.29       16.41      2.77 o 
   3  -1  10       14.20       19.09      3.05 o 
   4  -1  10        6.34       10.26      2.43 o 
  -7   0  10        2.53        2.19      1.98 o 
  -6   0  10        6.75        9.86      2.52 o 
  -5   0  10       32.17       28.97      3.41 o 
  -4   0  10       16.76        5.43      1.92 o 
  -3   0  10       55.47       56.37      4.08 o 
  -2   0  10       52.75       55.66      3.50 o 
  -1   0  10        0.70       -0.28      1.30 o 
   0   0  10       11.76       17.19      2.61 o 
   1   0  10        6.93        9.66      2.29 o 
   2   0  10        1.17        1.52      1.42 o 
   3   0  10       11.49       11.83      2.57 o 
   4   0  10        2.40        4.52      1.81 o 
  -6   1  10        8.65        1.27      1.43 o 
  -3   1  10       37.73       33.16      3.33 o 
  -2   1  10        3.87        6.05      1.25 o 
  -1   1  10       39.23       37.28      3.36 o 
   0   1  10       16.81       17.67      2.54 o 
   1   1  10        1.83        2.91      1.47 o 
   2   1  10        6.54        8.42      2.10 o 
   3   1  10       14.43       11.14      2.35 o 
  -7   2  10        1.55        1.53      1.75 o 
  -6   2  10        0.26       -1.40      1.14 o 
  -5   2  10        7.07        3.81      1.71 o 
  -4   2  10        1.33        3.98      1.61 o 
  -3   2  10       14.57       18.64      2.59 o 
  -2   2  10       30.24       25.03      2.76 o 
  -1   2  10        6.72        8.84      1.87 o 
   0   2  10        0.45        0.25      1.15 o 
   1   2  10        4.76        7.08      1.87 o 
   2   2  10        0.27        0.90      1.34 o 
   3   2  10       36.42       38.17      3.87 o 
  -6   3  10       24.73       39.60      4.01 o 
  -5   3  10        2.32        2.48      1.52 o 
  -4   3  10        0.02        0.56      1.19 o 
  -3   3  10        5.55        4.91      1.64 o 
  -1   3  10       12.45       15.54      2.35 o 
   0   3  10        8.09        7.52      1.97 o 
   1   3  10        1.10        2.96      1.58 o 
   2   3  10        6.74        6.16      2.03 o 
  -5   4  10       45.05       51.35      4.16 o 
  -4   4  10       21.39       22.57      3.06 o 
  -3   4  10        6.24        1.63      1.26 o 
   0   4  10        9.98       19.62      2.74 o 
   1   4  10        4.25        4.36      1.33 o 
  -4   5  10       18.91       23.27      3.09 o 
  -3   5  10        0.43        1.60      1.28 o 
  -1   5  10        0.12       -0.88      1.31 o 
  -1  -6  11       17.43       19.95      4.49 o 
   0  -6  11        3.38        4.61      3.27 o 
  -3  -5  11        6.60        5.29      2.55 o 
  -2  -5  11        2.51        0.71      2.95 o 
  -1  -5  11        0.85       -1.33      2.73 o 
   0  -5  11        1.20        2.42      3.06 o 
   1  -5  11       41.14       41.90      5.13 o 
   2  -5  11        2.53        0.20      2.41 o 
  -4  -4  11        0.39        2.15      1.72 o 
  -3  -4  11       16.77       14.11      2.88 o 
  -2  -4  11       21.80       21.64      2.48 o 
  -1  -4  11        4.74        6.54      3.17 o 
   0  -4  11        0.35        1.36      2.49 o 
   1  -4  11       10.63        6.13      3.12 o 
   2  -4  11        3.81        4.86      2.68 o 
  -5  -3  11        9.26        6.78      2.33 o 
  -4  -3  11        2.83        1.74      1.76 o 
  -3  -3  11        0.00       -0.23      1.20 o 
  -2  -3  11       18.59       16.33      2.10 o 
  -1  -3  11       34.51       43.65      4.59 o 
   0  -3  11       13.60       15.00      3.27 o 
   1  -3  11       32.72       25.37      3.73 o 
   2  -3  11        3.30        5.30      2.47 o 
  -5  -2  11        0.20        2.31      1.87 o 
  -4  -2  11       11.70       12.40      2.71 o 
  -3  -2  11        8.97       10.74      2.47 o 
  -2  -2  11       10.50       11.06      2.44 o 
  -1  -2  11        1.89        1.31      2.11 o 
   0  -2  11       16.38       21.04      3.40 o 
   1  -2  11       10.41       17.52      3.21 o 
   2  -2  11        2.19        5.91      2.31 o 
  -6  -1  11        0.67       -1.29      1.43 o 
  -5  -1  11       21.21       24.46      3.35 o 
  -4  -1  11        3.03        0.25      1.50 o 
  -3  -1  11       35.22       33.19      3.50 o 
  -2  -1  11        0.38        4.31      1.66 o 
  -1  -1  11        0.71        3.58      1.93 o 
   0  -1  11        2.43        2.29      1.73 o 
   1  -1  11       23.16       27.32      3.47 o 
   2  -1  11        0.57        3.62      1.75 o 
  -6   0  11        0.41       -1.77      1.37 o 
  -5   0  11        0.85        0.49      1.48 o 
  -4   0  11        1.11        1.48      1.73 o 
  -3   0  11        3.62        1.10      1.57 o 
  -2   0  11        4.07        4.46      1.78 o 
  -1   0  11        0.18        0.94      1.45 o 
   0   0  11       13.75       11.00      2.49 o 
   1   0  11        3.88        4.04      1.80 o 
   2   0  11        9.23       10.40      2.47 o 
  -5   1  11        2.65        5.03      2.00 o 
  -4   1  11        8.48        5.56      2.14 o 
  -3   1  11        0.01       -0.94      1.27 o 
  -1   1  11        0.46        2.32      1.53 o 
   0   1  11        4.96        9.72      2.18 o 
   1   1  11        0.17        1.52      1.34 o 
  -5   2  11        2.50        6.36      2.13 o 
  -4   2  11        1.69        0.75      1.26 o 
  -3   2  11        3.66        0.86      1.38 o 
  -1   2  11        4.67        6.80      1.87 o 
   0   2  11        0.06        3.95      1.61 o 
   1   2  11       27.59       36.92      3.76 o 
  -4   3  11        2.73        2.94      1.62 o 
  -3   3  11       26.82       32.16      3.43 o 
  -2  -2  12        0.06        1.20      1.94 o 
  -1  -2  12       10.98       11.78      2.89 o 
  -1  -1  12        7.29        9.97      2.56 o 
                                                 
